# Supplementary material for: CircARID1A binds to IGF2BP3 in gastric cancer and promotes cancer proliferation by forming a circARID1A-IGF2BP3-SLC7A5 RNA–protein ternary complex
Source: J Exp Clin Cancer Res. 2022 Aug 19;41:251. doi: 10.1186/s13046-022-02466-3 (PMC9389715; doi:10.1186/s13046-022-02466-3)
Supplement: Supplementary file 1 — Additional file 1: Table S1. Characteristics of GC patients for circARID1A measurement. Table S2. SiRNAs sequences. Table S3. Probes for RNA-FISH. Table S4. Primers for amplification of indicated genes. Table S5. Probes for RNA pull-down. Table S6. Probes targeting circARID1A for TMA. Table S7. RBPs list. Table S8. Differential expression genes in STAD of the TCGA database. Table S9. CircRNAs interacting with IGF2BP3 in SGC7901 cells (Top 20). Table S10. Characteristics of GC patients for TMA. Table S11. Downregulated genes evaluated by RNA-seq in SGC7901 cells following circARID1A knockdown. Table S12. RNAs interacting with IGF2BP3 in SGC7901 cells evaluated by RIP-seq (Top 20). [file 13046_2022_2466_MOESM1_ESM.xlsx]

## Sheet: Table S1
Table S1 Characteristics of GC patients for circARID1A measurement
Characterastics	GC tissues (n=21)
Gender
Male	15
Female	6
Age
<60	11
≥60	10
AJCC stage
I+II	3
III+IV	18
Lymph node metastasis
No	1
Yes	20
Distant metastasis
No	21
Yes	0

## Sheet: Table S2
Table S2 SiRNAs sequences
siRNAs	Sense (5'-3')	Antisense (5'-3')
NC	UUCUCCGAACGUGUCACGUTT	ACGUGACACGUUCGGAGAATT
si-IGF2BP3-1	GCAGGAAUUGACGCUGUAUTT	AUACAGCGUCAAUUCCUGCTT
si-IGF2BP3-2	GGCUCAGGGAAGAAUUUAUTT	AUAAAUUCUUCCCUGAGCCTT
si-circARID1A	CCCUCCAGCUUGCCUCCAUTT	AUGGAGGCAAGCUGGAGGGTT
si-SLC7A5	GGAAGGGUGAUGUGUCCAATT	UUGGACACAUCACCCUUCCTT

## Sheet: Table S3
Table S3 Probes for RNA-FISH
Gene	Sequence (5'-3')
CircARID1A probe-1	Biotin-TGGATGGAGGCAAGCTGGAGGGTCT
CircARID1A probe-2	Biotin-TTGGACTGGATGGAGGCAAGCTGGA
CircARID1A probe-3	Biotin-GATCCATTGGACTGGATGGAGGCAA
SLC7A5	FAM-CCTCTGTGACGAAATTCAAGTAATTCC
18s RNA	Biotin-CTGCCTTCCTTGGATGTGGTAGCCGTTTC
Negative control	Biotin-TGCTTTGCACGGTAACGCCTGTTTT

## Sheet: Table S4
Table S4 Primers for amplification of indicated genes
Genes	Forward primer (5'-3')	Reverse primer (5'-3')
IGF2BP3	GGTGCCACCATTCGGAACAT	CTTACAAGCCGCAGAGGTGC
CircELK4	CCCAGACCTACAGAAGACATA	CTGTCCATAGCAATGAGTTCAA
CircARID1A	GACCCTCCAGCTTGCCTCCAT	ACCCATGTCCTTGCTGCGGTC
ARID1A	CGCCTTTCTGTTCCTTGTCCT	ATGAAATGTGGCATCCCGTT
SLC7A5	TGTTTTCAAGCACAACCC	AATAAACATGGTGCCGACA
IFITM3	AACCATCCCAGTAACCCGAC	CACAGCCACCTCGTGCTC
GAPDH	ACAGCCTCAAGATCATCAGC	GGTCATGAGTCCTTCCACGAT

## Sheet: Table S5
Table S5 Probes for RNA pull-down
Gene	Sequence (5'-3')
CircARID1A pull-down probe	Biotin-TGGATGGAGGCAAGCTGGAGGGTCTT
Negative control probe	Biotin-AAGACCCTCCAGCTTGCCTCCATCCA
Positive control probe	Biotin-CUGGGCUUUUUUUUUCUCUUUCUCUCCUUUCUUUUUCUUCUUCCCUCCCUA

## Sheet: Table S6
Table S6 Probes targeting circARID1A for TMA
Gene	Sequence (5'-3')
CircARID1A	Digoxin-TGATCCATTGGACTGGATGGAGGCAAGCTGGAGGGTCTTG

## Sheet: Table S7
Table S7 RBPs list
RNA binding protein genes
RPS11
ERAL1
DDX27
DEK
PSMA6
TRIM56
TRIM71
UPF2
FARS2
FDXACB1
ALKBH8
ZNF579
POLR2B
WDR12
RPF1
MRPS34
UBTF
CDC5L
DAZAP1
MSI1
MSI2
TARDBP
TRIT1
MRPL36
KPNB1
ZNFX1
SNRNP27
RBMS2
RBMS1
RBMS3
LARS2
KIAA0020
RBFOX1
RBFOX2
RBFOX3
CWF19L1
CWF19L2
ZC3H15
LONP1
DBR1
RRP15
L1TD1
NMD3
SRSF10
SRSF12
SRSF2
SRSF8
RSL1D1
DAP3
NARS2
RBM25
POLR2E
TOE1
TSFM
TPR
STAU1
STAU2
TRMT1L
METTL3
REXO2
MRPL52
WDR3
CNOT11
YTHDC1
METTL2A
METTL2B
ZNF326
AKAP8
AKAP8L
RPS14
ELAVL1
ELAVL2
ELAVL3
ELAVL4
PNN
DDX41
TNPO2
TNPO1
PUSL1
RBM43
ZGPAT
SCAF11
USP39
RPL38
NARS
RPS16
CLASRP
RPS9
TOP3B
NCBP2L
NCBP2
SMG9
FTSJ2
DDX56
RBM28
UTP11L
MRPS18B
RPL14
RPL37
GEMIN5
MKRN1
MKRN2
MKRN3
NOA1
PINX1
HRSP12
TDRD9
DHX30
DHX29
DHX57
YTHDC2
DHX36
DHX9
EIF3G
NOL10
UTP15
GATC
TCOF1
NONO
PSPC1
SFPQ
NUDT21
MRPL19
URM1
MRPL53
RBM48
REPIN1
ZC3H12B
ZC3H12C
ZC3H12D
ZC3H12A
TRMT5
TRMT61A
PABPN1L
PABPN1
LSG1
GNL1
EEF1G
RBM33
RPP25
RPP25L
RPP38
GARS
DRG2
TRMU
GNL2
CPSF2
CD3EAP
HDLBP
RDM1
BYSL
GEMIN8
XPO5
ZNF622
DZIP1
DZIP1L
GSPT1
HBS1L
GSPT2
EIF2D
METTL1
RNASEH1
ZNHIT6
DARS2
SNRPD2
DICER1
DYNLL1
ZNF638
SAMD4B
SAMD4A
RTF1
CNOT4
TARBP2
PRKRA
GLE1
EXOSC2
SSU72
GTPBP10
RPL10A
HENMT1
THOC2
ENDOG
EXOG
ASH1L
TRMT10C
TRMT10A
TRMT10B
MRPL33
SSB
LARP7
MRPL24
RNASEK
PELO
QARS
IPO4
CAPRIN1
CAPRIN2
PNLDC1
PARN
TIAL1
TIA1
CDC40
ZNF598
RCL1
RTCA
MRPL38
ADAT2
BOP1
U2SURP
DUS3L
CSTF3
SRSF11
SREK1
POLR1E
EXOSC7
EXOSC8
EXOSC9
MRPL12
RPS28
TEFM
RPL12
ZC3H3
EIF6
NELFE
EIF2B3
APOBEC2
APOBEC3H
APOBEC3F
APOBEC3G
APOBEC1
ZC3H7A
ZC3H7B
NOP9
PQBP1
PATL2
PATL1
EDC3
WBP4
GLTSCR2
RPS18
ASCC1
EIF5A
EIF5A2
EIF5AL1
MRPL47
BOLL
DAZL
DAZ1
DAZ2
DAZ3
DAZ4
INTS1
RPLP1
MRPS11
WDR43
TRMT112
PPP1R8
FBXO17
MTHFSD
SON
SPATS2L
SPATS2
MAEL
RRP1B
RRP1
ZC3HAV1
PARP12
TIPARP
MRPS17
U2AF2
UHMK1
NUP153
CSDE1
POLR2L
NKRF
MRPL48
XRCC6
SUPT5H
TSR3
XRN2
RSRC1
TDRD5
POLR2J
POLR2J2
POLR2J3
SAFB2
SAFB
SLTM
BRIX1
POLR2I
PWP2
ELAC2
ZCCHC14
ZCCHC2
LARS
MRPL28
CNOT1
DDX18
TSEN15
USP10
SMNDC1
THUMPD2
THUMPD3
SND1
LSM4
EIF3M
MRPL34
SRP72
SUGP1
SUGP2
RPS3
RPS27A
CCAR2
CCAR1
DDX49
MRPL4
SFSWAP
MRPS12
EIF1
EIF1B
CLP1
ZMAT5
SF3B3
PLD6
QTRTD1
QTRT1
PIH1D1
SWT1
EXOSC4
EXOSC6
PTRH1
INTS8
EXOSC10
CASC3
GTF3A
MRPL54
GTPBP3
UBA1
LSM12
HINT3
CCDC59
POLDIP3
RPL32
AZGP1
EMG1
C17orf85
N4BP1
NYNRIN
KHNYN
NOP2
NSUN4
NSUN3
NSUN6
PAN2
ZCCHC9
RRP9
TNRC6A
TNRC6B
TNRC6C
RP9
MRPL15
NGDN
LSM10
PUS1
MAK16
RPS13
SNRNP200
PRDX1
TSN
NUFIP2
RBM19
TDRKH
NOP58
RBM6
RBM10
RBM5
RBM44
OASL
OAS1
OAS2
OAS3
SF3A3
NOC3L
MYEF2
HNRNPM
C11orf68
MRPL10
RNASE10
CALR
CANX
CALR3
RPP14
RPS8
PDCD7
RPS19BP1
TRMT6
RPL4
PRPF3
RARS
RARS2
APOBEC4
ZCCHC24
RPS21
DDX24
RTCB
MBNL2
MBNL3
MBNL1
ALYREF
LSMD1
PUS7
PUS7L
MRPS24
RBBP6
RPL19
NOL3
RPS27
RPS27L
PTRF
MRPS18A
SLBP
EARS2
SMAD1
SMAD2
SMAD5
SMAD9
SMAD3
SMAD4
SMAD7
SMAD6
PRPF39
SRP68
ADARB2
ADAD1
ADAD2
ADAT1
ADARB1
ADAR
CLK3
CLK4
PRPF4B
CLK1
CLK2
LSM3
FAM46A
CRYZ
KIN
RPS2
DUS4L
EIF4A1
EIF4A2
EIF4A3
IGF2BP1
IGF2BP2
IGF2BP3
UBAP2
UBAP2L
SNRPE
EIF2B5
CRNKL1
POLRMT
METTL10
MRPL41
MRPS7
NSUN5
NSUN7
MTG1
MRPS28
TDRD10
RPUSD1
NHP2
XAB2
FAU
RRP36
GRWD1
ENDOV
VARSL
MRRF
MTFMT
C12orf65
MRTO4
RBM26
RBM27
DIS3
DIS3L
DIS3L2
C1QBP
SUB1
MRPS33
PRPF6
SMG8
PSTK
GAPDH
TNPO3
IPO13
MOV10
MOV10L1
PARP1
MRPS35
GPKOW
SETD1A
SETD1B
SF3A2
AFF1
AFF3
AFF4
AFF2
PARK7
TRNAU1AP
SRBD1
EIF3D
NOP10
WARS
MATR3
SNRPD1
SNRPC
FXR1
FXR2
FMR1
MEPCE
KAT8
CIRBP
RBM3
CNOT7
CNOT8
A1CF
RBM46
RBM47
DND1
HNRNPR
SYNCRIP
ABCE1
GPATCH4
PAIP1
RBM20
GNL3
GNL3L
FAM120A
FAM120B
FAM120C
KHDC1
KHDC1L
RPL10L
RPL10
EIF2S1
MRPL20
EPRS
DHX58
DDX58
IFIH1
CDK5RAP1
HABP4
SERBP1
METTL5
ZCCHC7
WDR36
CCDC86
C2orf15
MRPL30
RPS26
TEX13A
BARD1
XPO4
RUVBL1
IMP4
DDX52
THOC1
TRPT1
NHP2L1
EIF2B2
RNF113B
RNF113A
INTS10
LENG9
RPS29
NOP16
U2AF1
U2AF1L4
RANBP6
IPO5
THOC7
DNMT3B
GFM1
RNASE9
PLRG1
REXO1
ZC3HAV1L
LSM14A
LSM14B
LUZP4
TDRD6
TDRD15
MRPS22
EEF1B2
EEF1D
SIDT1
SIDT2
TRMT44
GPATCH8
WDR4
SLIRP
ATXN1
ATXN1L
YTHDF1
YTHDF2
YTHDF3
LRPPRC
TFIP11
ILF2
STRBP
ILF3
TCERG1
NXF5
NXF2B
NXF2
NXF1
NXF3
ZRSR1
ZRSR2
MRPL35
RRS1
PRKDC
NOC2L
MTIF3
NOL11
EXOSC3
PNPT1
TSNAX
RIOK1
RIOK3
PIWIL1
PIWIL2
PIWIL3
PIWIL4
PEG10
ZCCHC5
POP7
FASTKD3
TBRG4
FASTK
TRMT13
IREB2
ACO1
ZCCHC3
SNUPN
PTRHD1
HARS
HARS2
HNRNPK
PCBP1
PCBP2
PCBP3
PCBP4
AQR
ICT1
UNK
UNKL
CEBPZ
MRPS9
THG1L
ZCCHC13
CNBP
SRRT
CD2BP2
SNRPG
APTX
RPL17
BMS1
SARS
SARS2
PAIP2
PAIP2B
GEMIN4
PNRC2
FASTKD2
GEMIN6
DDX20
DDX39A
DDX39B
DHX37
ZNF346
MRPL50
RNASE1
RNASE2
RNASE3
RNASE4
RNASE6
RNASE7
RNASE8
ANG
DYNC1H1
FTSJ3
SF3B2
CTU2
XPOT
RBMXL1
RBMXL2
RBMXL3
RBMY1A1
RBMY1B
RBMY1D
RBMY1E
RBMY1F
RBMY1J
RBMX
PPP1R10
PRR3
DKC1
MRPL17
TRA2A
TRA2B
RPL26L1
RPL26
AUH
EIF3C
EIF3CL
SCAF8
SCAF4
EEF2K
RPL6
MRPL11
G3BP1
G3BP2
MRPS26
SF3B5
DHX34
UTP23
SNRNP48
PRPF38B
HEXIM1
HEXIM2
SRRM2
SRRM3
PIH1D3
DHX40
DHX38
TRMT61B
CSDC2
CARHSP1
POP4
LARP6
RNPC3
RPL30
RUVBL2
DRG1
TRIM25
RQCD1
MRPS18C
MRPL45
RPLP2
SRP19
RPS24
AKAP17A
NXT2
NXT1
MRPL9
RPL27
RPL24
CNOT10
ABT1
DDX25
DDX19A
DDX19B
MRPS30
SMG1
EXOSC5
AIMP2
BZW2
BZW1
PARS2
INTS12
EIF3H
SKIV2L
RC3H2
RC3H1
ZFP36
ZFP36L1
ZFP36L2
ANKHD1
ANKRD17
HELZ2
UPF1
DROSHA
MRPL37
PUS10
NUDT16
NUDT16L1
TRMT11
PET112
NUFIP1
PURA
PURB
PURG
ZRANB2
THOC5
TSEN54
SRP9
PIN4
ZC3H14
CNOT2
TARBP1
AGO1
AGO2
AGO3
AGO4
LARP4B
LARP4
SNW1
EZH2
EIF3B
RPP30
ZMAT3
PTGES3
KARS
RAN
SNRPA
SNRPB2
HEATR1
PTGES3L-AARSD1
AARSD1
CPSF3
CPSF3L
CWC25
RPS5
POLR2D
C9orf114
MRPL44
ETF1
GAR1
MVP
RPF2
ZC3H18
INTS5
INTS3
LSM6
SNRPF
TUT1
MTPAP
EIF2AK1
EIF2AK2
EIF2AK3
EIF2AK4
MRPL22
PES1
LSM7
PAPD4
ZCCHC11
ZCCHC6
KHDRBS1
KHDRBS2
KHDRBS3
QKI
SF1
LRRC47
ISY1
SRRM1
IPO9
MTRF1
MTRF1L
WIBG
PPAN
FUBP3
FUBP1
KHSRP
CHTOP
PTCD2
POLR2A
MRPL43
DDX55
RPS15
CPSF4
CPSF4L
CSTF2
CSTF2T
RAVER2
RAVER1
EIF1AX
EIF1AY
DALRD3
NSUN2
URB2
PHAX
PPARGC1A
PPARGC1B
PPRC1
PHF5A
MCTS1
RRP7A
DGCR8
ZC3H13
UPF3A
UPF3B
RBM24
RBM38
THOC3
IGHMBP2
PAPD5
PAPD7
GFM2
PHRF1
VARS
VARS2
MRPL1
INTS7
ATXN2L
ATXN2
PPIL4
PPIL3
PPWD1
CWC27
PPIH
NUTF2
MRPL18
LSM11
AARS2
AARS
MIF4GD
CTIF
C9orf129
LUC7L2
LUC7L3
LUC7L
DUS2
RNF17
TDRD1
MRPS10
FAM103A1
ENOX1
ENOX2
RBPMS
RBPMS2
NIP7
RPL3
RPL3L
RNASE11
RNASE12
RPLP0
RBM34
CMTR2
ENDOU
PUM1
PUM2
TYW5
TYW3
TRMT1
RAE1
SLU7
EIF2B4
EIF5B
GPATCH1
RPL36
EEF1A1
EEF1A2
RRP8
UBA52
R3HDM1
R3HDM2
PA2G4
AAR2
ERI1
ERI2
ERI3
NIFK
METTL14
MRPL32
CPSF6
CPSF7
RPL7A
WDR46
SRP14
TFAM
CMSS1
XPO6
EXOSC1
ZNF106
UTP14A
UTP14C
TRUB1
TRUB2
PRIM1
PTCD3
HNRNPA0
HNRNPA1
HNRNPA1L2
HNRNPA2B1
HNRNPA3
HNRNPAB
HNRNPD
HNRNPDL
RANBP2
RPL7
RPL7L1
RNASE13
RPS6
MRPL3
DDX28
DDX47
RNASEH2C
TFB2M
TEP1
NOC4L
CPSF1
DDX1
DDX3X
DDX3Y
DDX4
NOP56
RPS20
MPHOSPH10
MRM1
DXO
DENR
RPL21
RPS10
NAT10
UTP18
NOL12
DDX31
ABCF1
DNMT1
SNRPA1
API5
SHQ1
AKAP1
FTO
PUF60
SAMHD1
RBM45
FAM98B
FAM98A
FAM98C
PCF11
EIF5
ZC3HC1
HNRNPC
HNRNPCL1
RALY
RALYL
SEPSECS
NPM1
NPM3
NPM2
NUPL2
MRPS14
SF3A1
EIF3A
FASTKD5
TDRD3
SNRPB
SNRPN
YRDC
POLR2K
ERN2
ERN1
RPL5
RPS17
RPS17L
DARS
IPO7
IPO8
SMN1
SMN2
GTPBP4
MRPL13
MRPL46
LSM5
EIF4G3
EIF4G1
EIF4G2
GTF2F1
RPS15A
PIH1D2
TTF2
PUS3
RBM7
RBM11
TSEN2
RBM42
UTP3
HNRNPL
HNRNPLL
PTBP1
PTBP2
PTBP3
SYMPK
POLR2F
TSR2
KIAA0391
POLR2G
WDR5
SNRNP40
WDR83
ZFC3H1
RPL15
SNRNP35
SNRNP70
MRPL39
TLR7
TLR8
TLR3
NAA38
PRPF31
MRPL55
TRMT2A
TRMT2B
RPS3A
BRCA1
RIOK2
DHX16
DHX33
DHX35
DHX32
DQX1
DHX15
DHX8
MRPS5
SAP18
TUFM
EEFSEC
TDRD12
SKIV2L2
TRDMT1
ZNF473
FCF1
URB1
CARS
CARS2
CELF1
CELF2
CELF3
CELF4
CELF5
CELF6
XPO1
DDX17
DDX46
DDX5
DDX42
DDX43
DDX53
FIP1L1
MRPL14
TXNL4A
TXNL4B
RBM39
RBM23
CPEB1
CPEB2
CPEB3
CPEB4
INTS9
CACTIN
MPHOSPH6
RPL34
OBFC1
RPS12
PRPF8
SECISBP2L
SECISBP2
RPUSD3
RPUSD4
DDX6
RPL28
ELAC1
NOM1
TROVE2
EEF1E1
TARSL2
TARS
TARS2
IARS
RPL18A
ESF1
EEF2
EFTUD2
DDX60
DDX60L
MRPL2
SLC4A1AP
MAZ
EIF2S3L
EIF2S3
AIMP1
APEX1
EIF3J
PABPC3
PABPC1L
PABPC1L2A
PABPC1L2B
PABPC4L
PABPC5
PABPC4
PABPC1
MEX3A
MEX3B
MEX3C
MEX3D
GEMIN7
MRPS23
PSIP1
SRP54
FARSB
SPEN
RBM15B
RBM15
DNAAF2
SF3B1
RNASEH2B
FARSA
NOB1
EIF2A
RNASEL
TRNT1
EIF4ENIF1
MECP2
RBM22
CMTR1
RPL39
RPL39L
RPSA
PARP4
CSTF1
NCBP1
SNRNP25
DNAJC21
CWC22
NFX1
MRPS31
SMG5
SART1
GEMIN2
NR0B1
DCP2
TAF15
EWSR1
FUS
EDC4
FBLL1
FBL
MRPS27
ALKBH1
ZCCHC17
MRPL49
RPL18
RPS4X
RPS4Y1
RPS4Y2
NOP14
KRR1
NCL
PRPF18
C1D
ADAT3
UTP20
SNIP1
GUF1
GCFC2
UTP6
SRSF1
SRSF3
SRSF4
SRSF5
SRSF6
SRSF7
SRSF9
USB1
NOL6
PPIE
RRBP1
SUZ12
TERT
MSL3
BICC1
MRPS16
RBMX2
MRPL40
ISG20
ISG20L2
AEN
REXO4
TGS1
ZC3H4
ZC3H6
ZC3H8
RPL27A
RPS19
SYF2
TFB1M
DIMT1
TSEN34
DCAF13
RPL9
ARHGEF28
AC004381.6
EIF4H
EIF4B
DDX54
MRPS36
PRPF40A
PRPF40B
EIF3L
NOL8
MTO1
PSMA1
HTATSF1
FTSJ1
LAS1L
POP1
DZIP3
DGCR14
CDK9
PAN3
RPL29
DCPS
MRP63
MRPL27
POLR2H
ZNF239
XRN1
ZFR
ZFR2
AGFG1
NSA2
DDX10
TBL3
INTS2
YBX1
YBX2
YBX3
SURF6
THOC6
EIF3I
STRAP
RPL13
RRP12
MRPS2
ZCCHC8
EFTUD1
RPL35
NSRP1
RPUSD2
BCDIN3D
THUMPD1
TRIM21
RANBP17
XPO7
TRMT12
ACIN1
ZNF385A
RPL23
EED
DNTTIP2
SBDS
DDX51
RBM18
IPO11
RPL22
RPL22L1
LCMT2
ZC3H11A
FYTTD1
RNPS1
RPS23
RNASEH2A
FRG1B
FRG1
NOL7
PRPF38A
RBM41
RBM12
RBM12B
ESRP1
ESRP2
HNRNPF
HNRNPH1
HNRNPH2
HNRNPH3
GRSF1
RNH1
NOL9
SRFBP1
ARL6IP4
RPP40
ALKBH5
SMG7
PDE12
CCRN4L
ANGEL1
ANGEL2
CNOT6
CNOT6L
PDCD11
RPL35A
MRPL21
SMG6
PRPF19
PRPF4
INTS4
SRPK2
SUPV3L1
RBM17
NAF1
YARS
LRRFIP1
LRRFIP2
EIF4E2
EIF4E1B
EIF4E3
EIF4E
BUD13
CTU1
GTPBP1
GTPBP2
MTERFD2
SRPR
DDX50
DDX21
ZCRB1
RPL13A
SRA1
PAPOLB
PAPOLG
PAPOLA
RPL41
ZNF768
SCAF1
MRPS15
RNASET2
EIF2B1
RPL36A
RPL36AL
DDX26B
INTS6
RPS7
RRNAD1
MRPS21
SETD7
RBM8A
MAGOH
MAGOHB
RPL37A
NOLC1
IARS2
LSM1
SUPT4H1
EXO1
DCP1B
DCP1A
DNAJC17
RNGTT
DUSP11
CHERP
WDR61
NANOS1
NANOS2
NANOS3
EBNA1BP2
HELZ
RNMTL1
PDCD4
PTRH2
SART3
ZC3H10
LSM2
MRPS25
RPP21
ZMAT2
IFIT1
IFIT2
IFIT5
IFIT1B
IFIT3
NOVA1
NOVA2
SNRPD3
YARS2
PTCD1
TSR1
MRPS6
TAF9
RPL11
DDX23
DDX59
CCNT2
CCNT1
RPL8
SARNP
IMP3
SRRM4
CNP
LIN28A
LIN28B
EIF3K
SF3B14
EIF2S2
RNMT
MRPL42
THRAP3
BCLAF1
CXorf23
PNO1
RBM4
RBM4B
RBM14
R3HCC1
R3HCC1L
KIAA0430
POP5
MRPL51
MARS
TYW1
MRPL16
DUS1L
QRSL1
WARS2
WRAP53
RSL24D1
SF3B4
TDRD7
LARP1
LARP1B
RPL23A
BAZ2A
BAZ2B
EIF3E
CWC15
TOP1
RPL31
SUPT6H
TST
HNRNPU
HNRNPUL1
HNRNPUL2
RPS25
MRPL23
EIF1AD
SETX
MARS2
CNOT3
MTIF2
JAKMIP1
FASTKD1

## Sheet: Table S8
Table S8 Differential expression genes in STAD of the TCGA database
Gene Symbol	Gene ID	Median (Tumor)	Median (Normal)	Log2(Fold Change)	adj P value
CEACAM5	ENSG00000105388.14	198.293	0.72	6.856	1.73e-40
CEACAM6	ENSG00000086548.8	137.3	0.32	6.711	3.38e-60
RNU11	ENSG00000270103.3	89.905	0	6.506	2.22e-35
CLDN3	ENSG00000165215.6	110.094	0.36	6.352	3.92e-75
CST1	ENSG00000170373.8	77.355	0	6.292	1.09e-94
OLFM4	ENSG00000102837.6	98.646	0.45	6.103	1.21e-29
REG4	ENSG00000134193.14	90.71	0.45	5.983	3.01e-38
MUC3A	ENSG00000169894.17	72.158	0.32	5.792	9.32e-80
MUC13	ENSG00000173702.7	161.388	1.99	5.763	1.25e-72
CLDN4	ENSG00000189143.9	250.618	3.98	5.659	4.83e-108
PI3	ENSG00000124102.4	85.238	0.75	5.623	3e-31
RPPH1	ENSG00000277209.1	135.086	1.79	5.608	1.32e-73
UBD	ENSG00000213886.3	98.281	1.1	5.563	1.32e-91
CLDN7	ENSG00000181885.18	158.429	2.6	5.469	2.09e-125
AOC1	ENSG00000002726.19	53.934	0.48	5.214	8.83e-75
VIL1	ENSG00000127831.10	55.614	0.58	5.163	2.15e-71
CDH17	ENSG00000079112.9	32.316	0.11	4.908	1.03e-46
RNU4-1	ENSG00000200795.1	28.35	0	4.875	2.64e-39
RP11-323N12.5	ENSG00000267601.1	27.97	0	4.856	1.36e-67
PRAP1	ENSG00000165828.13	32.733	0.17	4.85	4.7e-38
DMBT1	ENSG00000187908.15	29.64	0.08	4.826	2.8e-31
UBE2C	ENSG00000175063.16	93.347	2.4	4.794	4.9e-107
CCL20	ENSG00000115009.11	36.121	0.48	4.649	2.8e-47
SERPINB5	ENSG00000206075.13	27.295	0.13	4.646	4.15e-64
LCN2	ENSG00000148346.11	691.914	27.98	4.58	6.2e-27
RRM2	ENSG00000171848.13	55.079	1.4	4.546	4.32e-99
SNORD3A	ENSG00000263934.4	742.938	30.89	4.544	1.74e-44
MYBL2	ENSG00000101057.15	38.276	0.7	4.53	1.08e-111
TFF3	ENSG00000160180.15	133.324	4.93	4.502	4.12e-31
MMP7	ENSG00000137673.8	26.25	0.21	4.493	1.01e-52
IGKV2D-28	ENSG00000242534.2	50.801	1.36	4.456	6.79e-31
IGHG4	ENSG00000211892.3	130.124	5.11	4.424	7.71e-49
TPX2	ENSG00000088325.15	33.855	0.74	4.324	1.09e-122
MISP	ENSG00000099812.8	85.067	3.56	4.238	3.51e-93
CCL18	ENSG00000275385.1	22.895	0.27	4.234	1.3e-59
SNORA12	ENSG00000212464.1	17.64	0	4.22	3.96e-41
RN7SL1	ENSG00000276168.1	2064.89	110.376	4.213	2.08e-66
TMPRSS4	ENSG00000137648.16	80.423	3.46	4.19	1.84e-65
RMRP	ENSG00000277027.1	48.994	1.79	4.163	1.48e-55
CLDN1	ENSG00000163347.5	25.63	0.49	4.16	8.44e-99
GPRC5A	ENSG00000013588.5	182.917	9.42	4.142	8.05e-63
KIAA0101	ENSG00000166803.10	49.696	1.93	4.113	2.46e-101
CLRN3	ENSG00000180745.4	17.485	0.08	4.097	2.87e-62
SNORA48	ENSG00000209582.1	16.068	0	4.093	2.07e-23
RNU4-2	ENSG00000202538.1	77.286	3.67	4.067	4e-35
IGKV1D-33	ENSG00000239975.2	15.73	0	4.064	7.95e-25
RP11-603J24.9	ENSG00000257411.1	15.645	0	4.057	7.4e-48
CXCL1	ENSG00000163739.4	50.086	2.09	4.047	2.9e-54
MSLN	ENSG00000102854.14	31.665	0.98	4.044	5.61e-47
RP11-162P23.2	ENSG00000257767.2	30.42	0.96	4.003	1.99e-30
IGHG2	ENSG00000211893.3	328.169	19.929	3.975	2.13e-35
CXCL9	ENSG00000138755.5	19.699	0.32	3.971	3.13e-65
CDC20	ENSG00000117399.13	39.454	1.61	3.954	7.39e-91
IL32	ENSG00000008517.16	364.948	22.83	3.941	2.39e-98
PRSS3	ENSG00000010438.16	87.141	4.89	3.904	1.23e-45
CXCL8	ENSG00000169429.10	30.63	1.13	3.892	1.77e-44
IGHG1	ENSG00000211896.6	2306.91	154.428	3.892	6.06e-40
TOP2A	ENSG00000131747.14	41.326	1.87	3.882	4.01e-106
MKI67	ENSG00000148773.12	25.86	0.83	3.876	6.53e-108
CH507-513H4.3	ENSG00000281181.1	5577.68	382.283	3.863	4.84e-41
CH507-513H4.4	ENSG00000280614.1	5577.68	382.283	3.863	4.84e-41
CH507-513H4.6	ENSG00000280800.1	5577.68	382.283	3.863	4.86e-41
RP11-290L1.3	ENSG00000257453.1	13.455	0	3.854	5.76e-39
CCNB2	ENSG00000157456.7	27.139	0.96	3.844	3.61e-107
MMP12	ENSG00000262406.2	13.867	0.04	3.837	7.07e-52
FOXM1	ENSG00000111206.12	32.375	1.35	3.828	1.42e-108
LGALS4	ENSG00000171747.8	561.385	38.929	3.816	3.44e-39
COL10A1	ENSG00000123500.9	13.645	0.05	3.802	7.41e-69
MMP11	ENSG00000099953.9	31.224	1.32	3.796	6.7e-80
SFRP4	ENSG00000106483.11	21.951	0.68	3.772	2.1e-47
TRIM29	ENSG00000137699.16	24.145	0.84	3.772	1.74e-38
GCNT3	ENSG00000140297.12	42.709	2.21	3.767	3.86e-33
SULF1	ENSG00000137573.13	56.437	3.25	3.756	5.23e-69
CKS2	ENSG00000123975.4	109.004	7.33	3.723	1.07e-113
CDX2	ENSG00000165556.9	12	0.01	3.686	2.47e-48
EPHB2	ENSG00000133216.16	17.515	0.44	3.685	2.22e-82
MDK	ENSG00000110492.15	399.208	30.21	3.681	1.36e-98
RN7SK	ENSG00000202198.1	200.116	14.93	3.658	1.55e-56
PPP1R1B	ENSG00000131771.13	68.055	4.51	3.648	7.67e-27
METTL7B	ENSG00000170439.6	17.545	0.49	3.638	1.84e-83
RNU1-1	ENSG00000206652.1	64.208	4.28	3.626	1.16e-42
RNU1-28P	ENSG00000206588.1	64.208	4.28	3.626	1.16e-42
RNU1-3	ENSG00000207513.1	64.208	4.28	3.626	1.16e-42
RNVU1-18	ENSG00000206737.1	64.208	4.28	3.626	1.16e-42
PLEKHS1	ENSG00000148735.14	12.955	0.14	3.614	8.62e-61
RAC1P2	ENSG00000249936.3	44.683	2.74	3.611	8.33e-86
RNU1-2	ENSG00000207005.1	63.924	4.33	3.607	1.92e-42
RNU1-27P	ENSG00000206596.1	63.924	4.33	3.607	1.92e-42
RNU1-4	ENSG00000207389.1	63.924	4.33	3.607	1.92e-42
CDCA7	ENSG00000144354.13	27.241	1.33	3.599	8.37e-95
CENPF	ENSG00000117724.12	23.275	1.03	3.58	1.81e-95
CDK1	ENSG00000170312.15	30.709	1.67	3.57	1.67e-101
PTTG1	ENSG00000164611.12	54.119	3.65	3.567	7.23e-100
PHLDA2	ENSG00000181649.5	69.917	5.01	3.561	1.75e-64
IGHG3	ENSG00000211897.7	191.267	15.32	3.558	2.18e-29
SNORD17	ENSG00000212232.1	16.66	0.51	3.548	9.12e-73
CDHR5	ENSG00000099834.18	31.554	1.79	3.544	1.21e-40
KRT17	ENSG00000128422.15	15.16	0.39	3.539	5.36e-34
ETV4	ENSG00000175832.12	19.775	0.82	3.513	8.38e-83
CDT1	ENSG00000167513.8	18.644	0.74	3.497	5.71e-96
CXCL10	ENSG00000169245.5	15.93	0.51	3.487	4.01e-58
ANLN	ENSG00000011426.10	21.94	1.05	3.484	2.25e-110
NUSAP1	ENSG00000137804.12	31.42	1.91	3.478	3.14e-97
CXCL5	ENSG00000163735.6	12.475	0.21	3.477	1.17e-23
TACSTD2	ENSG00000184292.6	66.134	5.07	3.467	1.08e-27
CTHRC1	ENSG00000164932.12	29.58	1.77	3.465	2.8e-91
SPP1	ENSG00000118785.13	47.929	3.49	3.446	6.37e-45
FERMT1	ENSG00000101311.15	26.65	1.54	3.444	6.25e-90
IL2RG	ENSG00000147168.12	73.963	5.93	3.435	2.74e-70
UBE2T	ENSG00000077152.9	30.215	1.91	3.423	2.31e-114
AC005943.2	ENSG00000267059.2	10.595	0.09	3.411	1.36e-44
ASF1B	ENSG00000105011.8	19.499	0.93	3.409	7.82e-101
HKDC1	ENSG00000156510.12	11.425	0.18	3.396	8.12e-68
FUT3	ENSG00000171124.12	30.635	2.02	3.389	2.13e-22
SKA3	ENSG00000165480.15	12.485	0.29	3.386	1.75e-121
AP003391.1	ENSG00000281272.1	19.07	0.93	3.378	4.78e-14
BUB1	ENSG00000169679.14	13.945	0.44	3.376	1.6e-110
CEP55	ENSG00000138180.15	14.885	0.53	3.376	3.46e-116
GJB2	ENSG00000165474.5	21.769	1.2	3.372	2.14e-56
NEK2	ENSG00000117650.12	12.455	0.3	3.372	2.06e-107
MMP9	ENSG00000100985.7	15.03	0.55	3.37	1.06e-68
INHBA	ENSG00000122641.9	12.27	0.29	3.363	1.03e-93
TNS4	ENSG00000131746.12	11.854	0.25	3.362	2.88e-38
MYO7B	ENSG00000169994.18	15.905	0.66	3.348	1.69e-32
RP11-357H14.17	ENSG00000272763.1	9.12	0	3.339	1.08e-65
CCNB1	ENSG00000134057.14	41.844	3.24	3.337	1.08e-87
HOXA10	ENSG00000253293.4	9.75	0.07	3.329	1.77e-65
MUC17	ENSG00000169876.13	9.084	0.01	3.32	1.41e-29
PRR11	ENSG00000068489.12	13.89	0.5	3.311	4.54e-129
AGR3	ENSG00000173467.8	75.285	6.7	3.308	7.26e-29
TRIM15	ENSG00000204610.12	9.085	0.02	3.306	3.41e-82
FUT6	ENSG00000156413.13	9.565	0.07	3.304	5.2e-29
SNORA7B	ENSG00000207088.1	8.865	0	3.302	5.7e-29
MXRA5	ENSG00000101825.7	28.15	1.97	3.295	6.86e-87
PLS1	ENSG00000120756.12	52.135	4.42	3.293	1.91e-66
KRT7	ENSG00000135480.14	51.173	4.33	3.291	4.24e-27
BGN	ENSG00000182492.15	202.579	19.87	3.286	9.7e-74
MCM4	ENSG00000104738.16	67.388	6.02	3.284	1.07e-98
GRIN2D	ENSG00000105464.3	9.71	0.1	3.283	2.85e-89
MELK	ENSG00000165304.7	13.22	0.47	3.274	1.66e-101
THBS2	ENSG00000186340.14	22.67	1.45	3.272	1.04e-47
SLC5A1	ENSG00000100170.9	11.695	0.33	3.255	1.78e-28
AURKB	ENSG00000178999.12	22.635	1.48	3.252	3.36e-81
MALAT1	ENSG00000251562.7	1501.09	156.649	3.252	4.14e-54
PLK1	ENSG00000166851.14	33.871	2.66	3.252	3.84e-93
DDC	ENSG00000132437.17	14.94	0.68	3.246	1.44e-39
MYEOV	ENSG00000172927.7	22.24	1.45	3.246	9.7e-41
TRIM31	ENSG00000204616.10	33.675	2.67	3.24	5.24e-41
CDKN3	ENSG00000100526.19	25.48	1.84	3.221	2.38e-106
BIRC5	ENSG00000089685.14	16.33	0.86	3.22	3.19e-75
PBK	ENSG00000168078.9	11.58	0.35	3.22	4.76e-89
PKMYT1	ENSG00000127564.16	20.659	1.33	3.217	9.82e-97
ECT2	ENSG00000114346.13	32.18	2.57	3.216	4.39e-112
SCARNA7	ENSG00000238741.1	12.285	0.43	3.216	8.5e-57
RP11-544M22.13	ENSG00000270149.5	9.565	0.15	3.2	3.96e-44
SLC39A5	ENSG00000139540.11	11.41	0.36	3.19	4.52e-36
TMEM189-UBE2V1	ENSG00000124208.16	15.355	0.8	3.184	1.15e-66
POF1B	ENSG00000124429.17	26.605	2.06	3.173	2.87e-62
TMEM238	ENSG00000233493.3	36.44	3.16	3.17	5.81e-85
APOC1	ENSG00000130208.9	78.083	7.79	3.169	2.27e-80
HMGA1	ENSG00000137309.19	319.085	34.611	3.168	1.12e-83
MAD2L1	ENSG00000164109.13	21.82	1.54	3.167	7.3e-107
OR2I1P	ENSG00000237988.3	9.055	0.12	3.166	2.97e-62
KLF5	ENSG00000102554.13	164.3	17.54	3.156	6.53e-67
CLDN2	ENSG00000165376.10	9.41	0.17	3.153	1.07e-37
LAMC2	ENSG00000058085.14	31.749	2.71	3.142	2.24e-67
CDH3	ENSG00000062038.13	15.365	0.86	3.137	6.07e-67
PMEPA1	ENSG00000124225.15	60.239	5.96	3.137	1.74e-70
RN7SKP54	ENSG00000222636.1	7.785	0	3.135	2.36e-25
APOC4-APOC2	ENSG00000224916.8	9.964	0.27	3.11	8.1e-59
AGMAT	ENSG00000116771.5	9.18	0.19	3.097	7.51e-92
IFI6	ENSG00000126709.14	282.801	32.199	3.096	8.3e-62
HLA-DQA1	ENSG00000196735.11	48.878	4.84	3.094	6.22e-40
RNVU1-7	ENSG00000206585.1	20.769	1.55	3.094	3.9e-13
CDX1	ENSG00000113722.16	7.825	0.04	3.085	1.13e-24
S100A10	ENSG00000197747.8	1059.56	124.516	3.079	2.65e-74
COL1A1	ENSG00000108821.13	521.364	61.002	3.075	1.16e-59
EPCAM	ENSG00000119888.10	402.054	47.53	3.054	4.85e-72
HMMR	ENSG00000072571.19	11.125	0.46	3.054	2.08e-100
ZWINT	ENSG00000122952.16	27.775	2.47	3.052	1.01e-85
SAPCD2	ENSG00000186193.8	15.24	0.96	3.051	3.32e-90
CCL15	ENSG00000275718.1	7.695	0.05	3.05	9.6e-54
LMNB1	ENSG00000113368.11	26.816	2.36	3.049	5.95e-96
KIF11	ENSG00000138160.5	11.135	0.47	3.045	4.36e-116
AURKA	ENSG00000087586.17	22.185	1.82	3.039	3.63e-90
KCNE3	ENSG00000175538.10	39.086	3.88	3.038	5.36e-53
GJB3	ENSG00000188910.7	12.705	0.68	3.028	1.47e-47
HOXC10	ENSG00000180818.4	7.315	0.02	3.027	4.58e-43
DLGAP5	ENSG00000126787.12	9.265	0.26	3.026	6.06e-102
CCNA2	ENSG00000145386.9	18.455	1.4	3.019	7.17e-95
APOE	ENSG00000130203.9	191.605	22.841	3.014	3.06e-63
KIF20A	ENSG00000112984.11	10.535	0.44	3.002	2.67e-108
CDCA5	ENSG00000146670.9	13.55	0.83	2.991	1.39e-88
RP11-284F21.7	ENSG00000229953.1	9.845	0.38	2.974	1.84e-57
CH507-513H4.5	ENSG00000281383.1	9.81	0.39	2.959	1.65e-46
BAIAP2L2	ENSG00000128298.16	27.06	2.61	2.958	5.54e-67
SNORD15B	ENSG00000207445.1	6.705	0	2.946	9.45e-18
IQGAP3	ENSG00000183856.10	12.095	0.7	2.945	9.57e-78
CCL15-CCL14	ENSG00000275688.4	10.205	0.46	2.94	4.27e-46
HNF4A	ENSG00000101076.16	40.434	4.4	2.94	5.65e-67
TROAP	ENSG00000135451.12	17.4	1.41	2.933	2.65e-75
KIFC1	ENSG00000237649.7	13.345	0.88	2.932	3.79e-82
MIR3648-1	ENSG00000275708.1	6.605	0	2.927	1.78e-50
MIR3648-2	ENSG00000264462.1	6.605	0	2.927	1.78e-50
CEACAM1	ENSG00000079385.21	34.005	3.61	2.925	8.67e-48
ESPN	ENSG00000187017.14	14.215	1.01	2.92	3.17e-32
MYB	ENSG00000118513.18	9.385	0.38	2.912	8.96e-71
MEST	ENSG00000106484.14	28.325	2.9	2.911	1.73e-97
RP11-2K6.1	ENSG00000279225.1	24.185	2.35	2.91	9.26e-58
MALL	ENSG00000144063.3	31.519	3.33	2.909	6.59e-32
TFAP2A	ENSG00000137203.10	10.115	0.48	2.909	6.71e-58
PLBD1	ENSG00000121316.10	59.999	7.15	2.904	1.83e-66
UHRF1	ENSG00000276043.4	10.065	0.48	2.902	7.32e-91
KIF2C	ENSG00000142945.12	12.73	0.84	2.9	2.95e-96
OAS3	ENSG00000111331.12	30.915	3.3	2.892	1.5e-81
TIMP1	ENSG00000102265.11	860.391	115.223	2.89	2.06e-77
CXCL13	ENSG00000156234.7	13.885	1.01	2.889	9.44e-35
CDC6	ENSG00000094804.9	10.39	0.54	2.887	1.02e-74
OAS1	ENSG00000089127.12	70.265	8.66	2.883	1.86e-47
SNORD118	ENSG00000200463.1	6.375	0	2.883	1.31e-17
CAMK2N1	ENSG00000162545.5	62.089	7.56	2.882	6.65e-39
CDCA8	ENSG00000134690.10	15.045	1.18	2.88	3.71e-89
MGAM2	ENSG00000257743.8	6.8	0.06	2.879	6.1e-44
LY6E	ENSG00000160932.10	350.652	46.99	2.873	1.36e-76
TRABD2A	ENSG00000186854.10	9.765	0.47	2.872	2.49e-57
PDX1	ENSG00000139515.5	6.72	0.07	2.851	1.16e-58
ASCL2	ENSG00000183734.4	8.575	0.33	2.848	3.22e-43
MACC1	ENSG00000183742.12	11.16	0.69	2.847	6.09e-74
ATP10B	ENSG00000118322.12	10.505	0.6	2.846	8.38e-32
CENPA	ENSG00000115163.14	8.695	0.35	2.844	7.53e-94
FAM83H	ENSG00000180921.6	49.74	6.08	2.841	7.87e-80
ANXA13	ENSG00000104537.16	7.95	0.26	2.828	2.02e-32
FNDC1	ENSG00000164694.16	6.864	0.11	2.825	1.98e-57
TYMS	ENSG00000176890.15	37.314	4.41	2.824	2.08e-84
NCAPG	ENSG00000109805.9	8.815	0.39	2.82	2.32e-94
APOC2	ENSG00000234906.8	6.975	0.13	2.819	7.45e-61
KIF18B	ENSG00000186185.13	8.73	0.38	2.818	9.3e-83
HOXB7	ENSG00000260027.4	18.65	1.79	2.816	1.79e-41
LUM	ENSG00000139329.4	299.621	41.72	2.815	1.77e-46
SNORA47	ENSG00000238961.1	6.01	0	2.809	9.21e-14
TRIP13	ENSG00000071539.13	10.675	0.68	2.797	3.58e-102
EFNA2	ENSG00000099617.3	5.93	0	2.793	5.66e-46
Metazoa_SRP	ENSG00000278771.1	6.885	0.14	2.79	1.12e-53
NMU	ENSG00000109255.11	8.07	0.32	2.781	8.85e-34
PPP1R14D	ENSG00000166143.9	6.959	0.16	2.779	2.03e-30
DTL	ENSG00000143476.17	8.165	0.34	2.774	1.14e-104
C2	ENSG00000166278.14	33.794	4.09	2.773	5.38e-68
CHI3L1	ENSG00000133048.12	18.595	1.87	2.771	1.3e-33
DEPDC1B	ENSG00000035499.12	8.42	0.38	2.771	1.45e-100
FABP1	ENSG00000163586.9	9.355	0.52	2.768	3.39e-09
GDA	ENSG00000119125.16	7.035	0.18	2.768	1.45e-37
CENPM	ENSG00000100162.14	15.12	1.37	2.766	9.91e-73
SOX9	ENSG00000125398.5	64.435	8.62	2.766	4.22e-93
LTB	ENSG00000227507.2	14.91	1.35	2.759	5.56e-58
HLA-DRA	ENSG00000204287.13	587.135	86.007	2.757	1.4e-42
NUF2	ENSG00000143228.12	9.675	0.58	2.756	4.99e-96
CKAP2	ENSG00000136108.14	17.78	1.79	2.751	1.16e-110
NCAPH	ENSG00000121152.9	9.905	0.62	2.751	2.68e-87
PIK3AP1	ENSG00000155629.14	11.215	0.82	2.747	1.68e-95
MYH14	ENSG00000105357.15	88.232	12.34	2.742	2.96e-68
MIR4435-2HG	ENSG00000172965.14	45.965	6.05	2.736	3.7e-105
CDCA3	ENSG00000111665.11	23.41	2.67	2.734	3.13e-77
EPSTI1	ENSG00000133106.14	20.829	2.28	2.734	1.47e-69
HLA-DPA1	ENSG00000231389.7	195.448	28.61	2.73	2.77e-41
CALML4	ENSG00000129007.14	50.611	6.8	2.726	7.99e-57
FCGR3A	ENSG00000203747.9	21.615	2.42	2.725	1.47e-48
VDR	ENSG00000111424.10	14.26	1.31	2.724	2.41e-63
MMP1	ENSG00000196611.4	33.401	4.23	2.718	1.43e-23
HJURP	ENSG00000123485.11	9.39	0.58	2.717	1e-86
TREM2	ENSG00000095970.16	8.46	0.44	2.716	2.9e-84
TK1	ENSG00000167900.11	49.06	6.65	2.71	4.31e-73
ARHGAP11A	ENSG00000198826.10	10.2	0.72	2.703	3.95e-96
HN1	ENSG00000189159.15	206.779	30.95	2.701	5.3e-67
BUB1B	ENSG00000156970.12	9.455	0.61	2.699	1.96e-92
RMI2	ENSG00000175643.8	13.42	1.22	2.699	3.4e-97
COL1A2	ENSG00000164692.17	406.172	61.742	2.698	9.63e-47
KLK10	ENSG00000129451.11	11.84	0.98	2.697	2.1e-23
FAM83H-AS1	ENSG00000203499.10	22.725	2.68	2.689	1.7e-66
SDS	ENSG00000135094.10	7.575	0.33	2.689	9.45e-68
HELLS	ENSG00000119969.14	13.56	1.26	2.688	8.23e-114
LINC00483	ENSG00000167117.8	5.99	0.09	2.681	7.21e-29
MCM2	ENSG00000073111.13	20.644	2.43	2.658	1.76e-95
CDC45	ENSG00000093009.9	9.2	0.62	2.654	1.02e-83
NRARP	ENSG00000198435.3	29.82	3.9	2.653	1.31e-73
F12	ENSG00000131187.9	7.735	0.39	2.652	4.26e-56
PLEK2	ENSG00000100558.8	28.61	3.71	2.652	1.23e-53
SNX10	ENSG00000086300.15	10.31	0.8	2.652	1.13e-105
SPARC	ENSG00000113140.10	769.538	121.65	2.651	2.06e-48
PLA2G7	ENSG00000146070.16	6.9	0.26	2.648	3.4e-88
ITGA2	ENSG00000164171.10	11.53	1	2.647	8.96e-66
DSG2	ENSG00000046604.12	65.19	9.58	2.645	3.4e-64
LAMP3	ENSG00000078081.7	6.445	0.19	2.645	8.13e-78
MET	ENSG00000105976.14	22.334	2.73	2.645	1e-76
CD55	ENSG00000196352.13	128.483	19.84	2.635	3.04e-44
IDO1	ENSG00000131203.12	8.064	0.46	2.634	3.04e-40
OAS2	ENSG00000111335.12	29.28	3.89	2.63	1.29e-56
MTDH	ENSG00000147649.9	86.927	13.23	2.627	8.28e-117
CXCL3	ENSG00000163734.4	26.369	3.44	2.624	2.81e-29
GGH	ENSG00000137563.11	28.52	3.79	2.624	2.05e-60
TNFRSF6B	ENSG00000243509.4	16.38	1.82	2.624	8.15e-32
SH3BP1	ENSG00000100092.20	25.934	3.38	2.62	3.31e-69
IL22RA1	ENSG00000142677.3	9.93	0.78	2.618	2.83e-44
PRR7	ENSG00000131188.11	10.905	0.94	2.617	3.84e-97
ASPM	ENSG00000066279.16	6.59	0.24	2.614	3.65e-100
LYZ	ENSG00000090382.6	904.984	147.083	2.613	2.63e-27
GNL3L	ENSG00000130119.15	17.48	2.04	2.604	1.66e-121
HOXB9	ENSG00000170689.9	5.185	0.02	2.6	7.26e-57
CRIP1	ENSG00000213145.9	244.086	39.45	2.599	1.47e-48
APLNR	ENSG00000134817.10	11.77	1.11	2.597	1.13e-60
LY75	ENSG00000054219.10	14.535	1.57	2.596	1.46e-83
CXCL16	ENSG00000161921.14	107.903	17.03	2.595	4.58e-93
CCL4L2	ENSG00000276070.4	9.41	0.73	2.589	5.44e-52
HNF4G	ENSG00000164749.11	12.74	1.29	2.585	1.75e-60
ZNF703	ENSG00000183779.6	46.56	6.93	2.584	3.85e-31
LINC01296	ENSG00000244306.9	6.37	0.23	2.583	4.51e-54
JUP	ENSG00000173801.16	256.372	42.039	2.58	3.88e-56
LGALS2	ENSG00000100079.6	14.505	1.6	2.576	1.16e-34
NDC80	ENSG00000080986.12	9.31	0.73	2.575	1.38e-93
GPA33	ENSG00000143167.11	5.413	0.08	2.57	1.02e-21
MFAP2	ENSG00000117122.13	27.86	3.88	2.564	1.24e-44
RAB11FIP1	ENSG00000156675.15	44.18	6.64	2.564	1.04e-56
KIF4A	ENSG00000090889.11	6.435	0.26	2.561	4.77e-91
TTK	ENSG00000112742.9	8.01	0.53	2.558	7.36e-85
SLC27A2	ENSG00000140284.10	7.24	0.4	2.557	2.58e-63
THY1	ENSG00000154096.13	81.676	13.1	2.552	3.46e-48
DIO2	ENSG00000211448.11	12.225	1.26	2.549	2.75e-73
SGOL1	ENSG00000129810.14	6.305	0.25	2.547	1.11e-105
COL8A1	ENSG00000144810.15	13.424	1.48	2.54	4.93e-36
RAD51	ENSG00000051180.16	8.625	0.66	2.536	3.36e-94
RAD51AP1	ENSG00000111247.14	9.61	0.83	2.536	1.38e-100
SLC6A14	ENSG00000268104.2	5.085	0.05	2.535	1.4e-33
CD74	ENSG00000019582.14	2049.92	353.189	2.534	3.4e-45
SPINK4	ENSG00000122711.8	5.77	0.17	2.533	7.08e-16
CTSS	ENSG00000163131.10	111.021	18.39	2.53	1.48e-47
TMEM150B	ENSG00000180061.9	8.175	0.59	2.529	5.14e-41
KLK1	ENSG00000167748.10	9.36	0.8	2.525	2.1e-26
SPC25	ENSG00000152253.8	8.165	0.6	2.518	2.85e-96
F2R	ENSG00000181104.6	21.78	2.98	2.517	3.38e-98
FCER1G	ENSG00000158869.10	131.342	22.119	2.517	4.57e-54
PSMB9	ENSG00000240065.7	98.502	16.45	2.512	1.86e-62
KPNA2	ENSG00000182481.8	70.065	11.47	2.511	6.77e-101
FAP	ENSG00000078098.13	9.54	0.85	2.51	7.73e-55
CASC5	ENSG00000137812.19	6.345	0.29	2.509	3.18e-88
HMGB3	ENSG00000029993.14	36.794	5.64	2.509	3.88e-89
ISG15	ENSG00000187608.8	94.163	15.78	2.504	1.85e-53
TUBA1C	ENSG00000167553.14	460.592	80.671	2.499	5.5e-75
ANKS4B	ENSG00000175311.6	5.095	0.08	2.497	3.8e-57
CTSC	ENSG00000109861.15	127.773	21.84	2.495	5.78e-87
PTBP3	ENSG00000119314.15	43.885	6.99	2.49	2.26e-92
CENPU	ENSG00000151725.11	12.555	1.42	2.486	3.35e-83
PLAUR	ENSG00000011422.11	63.542	10.58	2.479	1.41e-51
GABRP	ENSG00000094755.16	6.789	0.4	2.476	2.37e-24
STIL	ENSG00000123473.15	7.165	0.47	2.474	1.6e-96
CFTR	ENSG00000001626.14	6.885	0.42	2.473	7.35e-35
LYN	ENSG00000254087.7	30.749	4.72	2.473	9.18e-80
C1orf106	ENSG00000163362.10	54.294	9	2.467	5.81e-54
PRR15	ENSG00000176532.3	34.809	5.48	2.466	3.9e-50
ASPN	ENSG00000106819.11	18.61	2.56	2.462	6.01e-27
CCND1	ENSG00000110092.3	77.366	13.28	2.456	2.39e-59
ESCO2	ENSG00000171320.14	6.33	0.34	2.452	2.02e-73
TMSB4XP4	ENSG00000223551.1	16.115	2.13	2.451	1.48e-39
TMEM45B	ENSG00000151715.7	64.281	10.95	2.45	1.72e-36
GINS1	ENSG00000101003.9	6.53	0.38	2.448	2.37e-96
KDELR3	ENSG00000100196.10	42.951	7.07	2.445	2.33e-80
OLFML2B	ENSG00000162745.10	13.05	1.58	2.445	7.86e-51
DHFRP1	ENSG00000188985.6	8.355	0.72	2.443	1.77e-52
OIP5	ENSG00000104147.8	6.425	0.37	2.438	3.58e-90
ARSE	ENSG00000157399.14	12.275	1.46	2.432	3.23e-48
CHURC1-FNTB	ENSG00000125954.12	5.755	0.26	2.423	1.37e-27
MDFI	ENSG00000112559.13	19.805	2.88	2.423	8.51e-59
C15orf48	ENSG00000166920.10	69.237	12.11	2.422	2.63e-26
CYBA	ENSG00000051523.10	324.865	59.821	2.422	1.36e-72
CTD-2510F5.4	ENSG00000265415.1	4.76	0.08	2.415	1.07e-93
ILDR1	ENSG00000145103.12	4.65	0.06	2.414	5.38e-94
ATP2C2	ENSG00000064270.12	9.96	1.06	2.412	8.91e-35
PRC1	ENSG00000198901.13	34.471	5.67	2.411	1.2e-74
COL12A1	ENSG00000111799.20	36.309	6.02	2.41	7.29e-38
KIAA1211	ENSG00000109265.12	5.905	0.3	2.409	4.9e-69
RP11-841O20.2	ENSG00000258757.1	7.81	0.66	2.408	7.43e-31
TTYH3	ENSG00000136295.14	52.864	9.18	2.404	2.83e-87
S100A11	ENSG00000163191.5	1543.46	291.226	2.402	9.72e-63
MARVELD3	ENSG00000140832.9	12.725	1.6	2.4	4.66e-82
AP1S3	ENSG00000152056.16	11.375	1.35	2.397	1.27e-77
COL3A1	ENSG00000168542.12	344.174	64.69	2.394	4.18e-41
CHEK1	ENSG00000149554.12	12.02	1.48	2.392	1.46e-107
FAM111B	ENSG00000189057.10	5.66	0.27	2.391	1.67e-55
PYCARD	ENSG00000103490.13	61.25	10.87	2.391	2.01e-78
VNN1	ENSG00000112299.7	6.349	0.41	2.382	1.41e-22
FYB	ENSG00000082074.15	10.905	1.29	2.378	6.52e-65
SERPINA1	ENSG00000197249.12	189.709	35.799	2.374	3.34e-19
TMEM33	ENSG00000109133.12	34.895	5.93	2.373	3.94e-89
NKG7	ENSG00000105374.9	16.169	2.32	2.371	1.18e-38
XPR1	ENSG00000143324.13	14.2	1.94	2.37	2.42e-98
EXO1	ENSG00000174371.16	5.45	0.25	2.367	5.69e-101
PCNA	ENSG00000132646.10	121.89	22.86	2.365	1.96e-94
KRT80	ENSG00000167767.13	4.805	0.13	2.361	3.52e-39
VCAN	ENSG00000038427.15	32.625	5.55	2.36	1.08e-45
TRPM2-AS	ENSG00000230061.2	4.275	0.03	2.357	4.4e-50
SNORA22	ENSG00000206634.1	4.12	0	2.356	3.29e-09
BID	ENSG00000015475.18	38.795	6.78	2.355	2.4e-94
GTSE1	ENSG00000075218.18	7.535	0.67	2.354	2.75e-76
WDR72	ENSG00000166415.14	4.605	0.1	2.349	5.37e-41
RP11-478C6.4	ENSG00000250321.1	4.07	0	2.342	1.46e-10
CEMIP	ENSG00000103888.15	6.23	0.43	2.338	3.31e-50
MARCKSL1	ENSG00000175130.6	196.705	38.191	2.335	8.51e-90
HHLA2	ENSG00000114455.13	6.06	0.4	2.334	3.98e-13
TMPRSS3	ENSG00000160183.13	16.845	2.55	2.33	1.04e-30
CD44	ENSG00000026508.16	177.336	34.501	2.329	9.93e-37
KRT18	ENSG00000111057.10	778.956	154.235	2.329	1.26e-52
FPR3	ENSG00000187474.4	8.639	0.92	2.328	1.88e-55
HLA-DQB1	ENSG00000179344.16	62.539	11.67	2.326	6.16e-31
KRT8	ENSG00000170421.11	1274.04	253.228	2.326	2.2e-44
UBE2S	ENSG00000108106.13	55.97	10.38	2.324	1.28e-72
FANCA	ENSG00000187741.14	16.969	2.59	2.323	2.16e-76
CLSPN	ENSG00000092853.13	4.9	0.18	2.322	1.28e-106
IFI30	ENSG00000216490.3	248.869	49.08	2.319	9.85e-73
IL4I1	ENSG00000104951.15	5.72	0.35	2.316	2.74e-79
PABPC1	ENSG00000070756.13	1955.81	391.969	2.316	1e-84
SULF2	ENSG00000196562.14	73.95	14.05	2.316	3.26e-49
ADAM10	ENSG00000137845.14	54.545	10.17	2.314	2.54e-69
CENPN	ENSG00000166451.13	18.245	2.87	2.314	5.78e-92
PARPBP	ENSG00000185480.11	7.255	0.66	2.314	2.41e-99
IGF2BP3	ENSG00000136231.13	4.715	0.15	2.313	6.26e-45
SKA1	ENSG00000154839.9	4.815	0.17	2.313	1.04e-85
ABHD17C	ENSG00000136379.11	47.831	8.84	2.311	1.52e-63
CDC42EP5	ENSG00000167617.2	66.525	12.61	2.311	5.12e-27
CCNF	ENSG00000162063.12	7.385	0.7	2.302	1.46e-92
TYROBP	ENSG00000011600.11	133.301	26.241	2.302	2.69e-49
KLF16	ENSG00000129911.8	26.645	4.61	2.301	1.01e-78
DEPDC1	ENSG00000024526.16	4.71	0.16	2.299	1.12e-83
GUCY2C	ENSG00000070019.4	4.069	0.03	2.299	9.55e-28
DPP4	ENSG00000197635.9	8.195	0.87	2.298	8.13e-30
GINS2	ENSG00000131153.8	6.46	0.52	2.295	2.73e-76
HEPH	ENSG00000089472.16	19.06	3.09	2.294	8.72e-14
CDKN2A	ENSG00000147889.16	10.775	1.41	2.289	3.05e-32
TMEM158	ENSG00000249992.1	7.405	0.72	2.289	1.22e-59
PCSK9	ENSG00000169174.10	5.104	0.25	2.288	1.65e-31
STAT1	ENSG00000115415.18	89.924	17.689	2.282	2.56e-74
CD68	ENSG00000129226.13	118.796	23.65	2.281	4.77e-41
CDH11	ENSG00000140937.13	25.35	4.42	2.281	1.96e-42
IGKC	ENSG00000211592.6	5883.46	1210.34	2.28	6.45e-16
SOX4	ENSG00000124766.5	28.685	5.12	2.278	2.97e-89
KIF23	ENSG00000137807.13	11.314	1.54	2.277	6.97e-81
LAPTM4B	ENSG00000104341.16	93.584	18.51	2.277	4.55e-48
ETV7	ENSG00000010030.13	9.9	1.25	2.276	1.2e-53
CDCA2	ENSG00000184661.13	4.71	0.18	2.275	7.28e-87
LIPG	ENSG00000101670.11	8.599	0.99	2.27	8.93e-48
RP11-379F4.6	ENSG00000272440.1	3.81	0	2.266	6.34e-65
SLC39A4	ENSG00000147804.9	112.621	22.65	2.264	3.99e-47
APOBEC3B	ENSG00000179750.15	8.505	0.98	2.263	4.4e-44
HOXA13	ENSG00000106031.7	3.785	0	2.259	4.99e-46
MSX2	ENSG00000120149.8	6.165	0.5	2.256	6.48e-63
SIPA1L3	ENSG00000105738.10	26.135	4.69	2.254	7.03e-85
COL4A1	ENSG00000187498.14	89.068	17.89	2.253	2.83e-42
SPAG5	ENSG00000076382.16	16.745	2.73	2.25	5.07e-71
CNOT7	ENSG00000198791.11	67.538	13.44	2.247	9.42e-101
ESPL1	ENSG00000135476.11	6.16	0.51	2.245	1.46e-47
TACC3	ENSG00000013810.18	26.925	4.89	2.245	8.16e-77
BRI3BP	ENSG00000184992.10	15.28	2.44	2.243	3.27e-87
CKAP2L	ENSG00000169607.12	4.635	0.19	2.243	5.32e-96
RP11-284F21.10	ENSG00000272405.1	5.485	0.37	2.243	1.54e-46
LINC01207	ENSG00000248771.5	4.239	0.11	2.239	8.89e-25
LINC00152	ENSG00000222041.10	33.759	6.37	2.238	2.33e-80
CXCL11	ENSG00000169248.12	4.275	0.12	2.236	4.02e-47
TRAC	ENSG00000277734.4	36.564	6.99	2.233	4.15e-45
LACTB2	ENSG00000147592.8	36.581	7.01	2.23	3.19e-74
RP11-598P20.3	ENSG00000254198.1	7.675	0.85	2.229	8.07e-74
AIM1L	ENSG00000176092.13	5.325	0.35	2.228	3.54e-38
CENPK	ENSG00000123219.12	7.65	0.85	2.225	4.68e-90
DUXAP8	ENSG00000206195.10	5.4	0.37	2.224	3.15e-51
ELFN1-AS1	ENSG00000236081.1	4.6	0.2	2.222	1.26e-42
KLK6	ENSG00000167755.13	3.845	0.04	2.22	5.1e-26
NCOA7	ENSG00000111912.18	48.895	9.71	2.22	2.31e-71
SLC2A1	ENSG00000117394.19	72.263	14.73	2.22	1.72e-41
SNORD97	ENSG00000238622.1	3.65	0	2.217	0.000748
DHFR	ENSG00000228716.6	19.81	3.48	2.216	6.88e-92
ANPEP	ENSG00000166825.13	21.739	3.9	2.214	2.88e-17
FCHO1	ENSG00000130475.14	8.645	1.08	2.213	6.53e-74
SDC1	ENSG00000115884.10	96.128	19.99	2.21	1.24e-35
PRRX1	ENSG00000116132.11	9.81	1.34	2.208	1.06e-33
FXYD5	ENSG00000089327.14	214.249	45.809	2.201	1.42e-75
RCC2	ENSG00000179051.13	56.586	11.55	2.198	5.28e-101
FCGR2A	ENSG00000143226.13	29.635	5.68	2.197	1.83e-45
TRBC2	ENSG00000211772.8	38.934	7.71	2.197	4.96e-37
BCL2A1	ENSG00000140379.7	7.385	0.83	2.196	8.64e-47
CCDC34	ENSG00000109881.16	14.805	2.45	2.196	9.72e-93
RACGAP1	ENSG00000161800.12	23.33	4.31	2.196	9.16e-75
HCP5	ENSG00000206337.10	26.434	4.99	2.195	9.28e-53
PKP3	ENSG00000184363.9	65.014	13.42	2.195	7.86e-41
EPPK1	ENSG00000261150.2	9.38	1.27	2.193	4.97e-50
H2AFX	ENSG00000188486.3	58.72	12.06	2.193	3.15e-79
IL2RB	ENSG00000100385.13	8.405	1.06	2.191	1.86e-49
NCEH1	ENSG00000144959.9	16.12	2.75	2.191	3.2e-72
PLAU	ENSG00000122861.15	28.869	5.54	2.191	4.38e-50
GREM1	ENSG00000166923.10	56.676	11.66	2.188	3.69e-17
FGFR4	ENSG00000160867.14	29.699	5.75	2.185	1.01e-43
PVRL1	ENSG00000110400.10	16.955	2.95	2.184	6.55e-53
ACSL5	ENSG00000197142.10	53.059	10.93	2.18	4.33e-33
HLA-DMB	ENSG00000242574.8	48.16	9.85	2.18	1.94e-33
FAM83B	ENSG00000168143.8	5.65	0.47	2.178	1.59e-43
GPX2	ENSG00000176153.11	526.247	115.551	2.178	6.18e-31
ZNRF2P1	ENSG00000237004.3	4.915	0.31	2.175	9.35e-57
IFI27	ENSG00000165949.12	635.588	140.078	2.174	7.01e-28
LEF1	ENSG00000138795.9	9.46	1.32	2.173	1.08e-79
AHR	ENSG00000106546.12	42.654	8.71	2.169	3.61e-75
MYO5B	ENSG00000167306.18	35.335	7.09	2.167	1.47e-41
AGT	ENSG00000135744.7	14.485	2.45	2.166	3.54e-33
TPD52	ENSG00000076554.15	113.495	24.54	2.164	2.33e-58
APOL6	ENSG00000221963.5	16.67	2.95	2.161	1.27e-75
RP11-304L19.1	ENSG00000259933.6	8.825	1.2	2.159	5.69e-50
ABHD11	ENSG00000106077.18	49.399	10.3	2.157	1.23e-82
FAM60A	ENSG00000139146.13	42.045	8.65	2.157	7.93e-93
NDC1	ENSG00000058804.11	14.965	2.58	2.157	4.77e-90
POMK	ENSG00000185900.9	5.935	0.56	2.152	3.26e-73
F2RL2	ENSG00000164220.6	5.66	0.5	2.151	2.98e-53
HPDL	ENSG00000186603.5	7.705	0.96	2.151	2.68e-50
TRBV25-1	ENSG00000211751.7	19.06	3.52	2.15	7.16e-39
AC007969.5	ENSG00000233762.3	21.56	4.09	2.148	2.63e-54
EHF	ENSG00000135373.12	50.628	10.66	2.147	4.41e-36
ACE	ENSG00000159640.14	19.76	3.69	2.146	3.96e-41
FAM222B	ENSG00000173065.13	25.355	4.96	2.145	1.06e-82
SRD5A3	ENSG00000128039.10	31.909	6.44	2.145	3.78e-66
EFNA3	ENSG00000143590.13	7.56	0.94	2.142	1.14e-46
SLC52A3	ENSG00000101276.14	11.38	1.81	2.139	1.97e-59
TRIM14	ENSG00000106785.14	21.64	4.14	2.139	4.87e-79
FCGR1A	ENSG00000150337.13	7.7	0.98	2.136	3.01e-57
HSD17B2	ENSG00000086696.10	22.08	4.26	2.134	6.34e-20
NR1I2	ENSG00000144852.16	3.83	0.1	2.134	5.8e-23
NME1	ENSG00000239672.7	102.628	22.62	2.133	2.64e-83
FAR2	ENSG00000064763.10	11.795	1.92	2.131	3.1e-65
KRT8P3	ENSG00000254285.3	5.78	0.55	2.129	1.82e-41
CORO2A	ENSG00000106789.12	12.685	2.13	2.128	5.3e-46
IGKV1-39	ENSG00000242371.1	8.75	1.23	2.128	4.33e-11
ONECUT2	ENSG00000119547.5	3.46	0.02	2.128	9.77e-52
NEK6	ENSG00000119408.16	36.574	7.6	2.127	1.71e-77
PLEKHG6	ENSG00000008323.15	17.895	3.33	2.126	1.71e-42
TNFRSF11A	ENSG00000141655.15	6.9	0.81	2.126	2.21e-39
F5	ENSG00000198734.10	5.889	0.58	2.124	1.27e-31
EPHA2	ENSG00000142627.12	35.291	7.34	2.121	3.09e-36
ST14	ENSG00000149418.10	100.75	22.409	2.12	2.23e-55
LILRB4	ENSG00000186818.12	9.255	1.36	2.119	6.67e-50
GINS4	ENSG00000147536.11	5.295	0.45	2.118	1.3e-86
CD52	ENSG00000169442.8	50.927	10.97	2.117	1.81e-38
FDCSP	ENSG00000181617.5	3.855	0.12	2.116	1.07e-21
OVOL1	ENSG00000172818.9	6.665	0.77	2.115	8.16e-37
ENC1	ENSG00000171617.13	29.695	6.09	2.114	1.73e-68
CASC9	ENSG00000249395.2	3.63	0.07	2.113	1.95e-41
DBF4	ENSG00000006634.7	14.735	2.64	2.112	1.29e-98
KIF18A	ENSG00000121621.6	4.005	0.16	2.109	1.04e-96
GPR35	ENSG00000178623.11	28.489	5.84	2.108	1.33e-48
ATP11A	ENSG00000068650.18	22.965	4.57	2.105	5.15e-72
USH1C	ENSG00000006611.15	40.419	8.63	2.105	2.95e-38
IGKV4-1	ENSG00000211598.2	108.808	24.54	2.104	1.53e-13
RP11-229E13.4	ENSG00000274630.1	3.295	0	2.103	9.43e-07
NFE2L3	ENSG00000050344.8	25.43	5.18	2.097	3.03e-88
SNX8	ENSG00000106266.8	37.109	7.92	2.095	2.29e-88
AMN	ENSG00000166126.10	27.655	5.71	2.094	8.37e-27
TUBB3	ENSG00000258947.6	12.62	2.19	2.094	1.02e-36
NKX6-3	ENSG00000165066.12	3.565	0.07	2.093	8.1e-16
RAC2	ENSG00000128340.14	43.296	9.38	2.093	2.71e-51
PIGR	ENSG00000162896.5	156.405	36.011	2.088	1.29e-05
AIM1	ENSG00000112297.14	10.08	1.61	2.086	1.04e-31
HLA-DRB1	ENSG00000196126.10	184.681	42.771	2.085	1.87e-30
IGLC2	ENSG00000211677.2	1788.58	420.656	2.085	7.64e-15
LST1	ENSG00000204482.10	19.24	3.77	2.085	1.26e-52
FANCI	ENSG00000140525.17	15.06	2.79	2.083	1.53e-74
CEACAM7	ENSG00000007306.14	3.53	0.07	2.082	4.6e-19
FAM64A	ENSG00000129195.15	5.225	0.47	2.082	6.01e-68
MCM10	ENSG00000065328.16	3.95	0.17	2.081	4.66e-82
PTP4A1	ENSG00000112245.9	155.864	36.091	2.08	1.43e-45
CDCP1	ENSG00000163814.7	21.685	4.37	2.079	1.43e-45
FSCN1	ENSG00000075618.17	28.824	6.06	2.079	1.01e-51
AGR2	ENSG00000106541.11	976.854	231.167	2.074	7.54e-24
ACOT7	ENSG00000097021.19	46.134	10.2	2.073	9.26e-58
SNRPD1	ENSG00000167088.10	100.516	23.131	2.073	2.55e-94
CDC25C	ENSG00000158402.18	4.115	0.22	2.068	1.77e-82
KIF20B	ENSG00000138182.14	6.34	0.75	2.068	2.03e-114
SLC4A11	ENSG00000088836.12	5.835	0.63	2.068	2.41e-36
EIF2AK2	ENSG00000055332.16	19.11	3.8	2.067	2.3e-80
REEP6	ENSG00000115255.10	13.7	2.51	2.066	8.81e-27
MTFR2	ENSG00000146410.11	5.52	0.56	2.063	3.25e-81
MYO1E	ENSG00000157483.8	75.719	17.36	2.063	1.05e-81
PAPD7	ENSG00000282558.1	3.18	0	2.063	6.58e-39
ARL6IP1	ENSG00000170540.14	145.698	34.139	2.062	6.83e-84
PDZK1IP1	ENSG00000162366.7	109.136	25.389	2.061	9.62e-19
CD79A	ENSG00000105369.9	13.97	2.59	2.06	1.95e-12
GS1-184P14.2	ENSG00000225071.1	4.085	0.22	2.059	3.62e-54
SLC6A20	ENSG00000163817.15	4.375	0.29	2.059	1.89e-22
CKLF	ENSG00000217555.12	54.56	12.34	2.058	2.52e-84
ADAMDEC1	ENSG00000134028.14	5.31	0.52	2.054	6.67e-39
SERPINH1	ENSG00000149257.13	107.925	25.23	2.054	9.06e-49
HLA-DQB2	ENSG00000232629.8	5.015	0.45	2.053	6.61e-32
IGHV1-69-2	ENSG00000280411.1	33.139	7.24	2.051	1.55e-10
LSM12P1	ENSG00000232024.2	19.065	3.85	2.049	1.61e-46
ISLR	ENSG00000129009.12	43.364	9.73	2.048	4.92e-17
IGFBP3	ENSG00000146674.14	96.288	22.561	2.046	3.79e-46
NOTCH3	ENSG00000074181.8	26.995	5.78	2.046	3.03e-46
RECQL4	ENSG00000160957.12	13.5	2.51	2.046	4.54e-55
DUXAP9	ENSG00000225210.9	4.24	0.27	2.045	3.04e-49
B3GNT5	ENSG00000176597.11	15.375	2.97	2.044	9.34e-44
INCENP	ENSG00000149503.12	18.24	3.67	2.043	1.07e-76
MAL2	ENSG00000147676.13	135.232	32.079	2.042	1.34e-44
LAPTM5	ENSG00000162511.7	87.465	20.49	2.041	1.27e-44
SFN	ENSG00000175793.11	81.71	19.1	2.041	7.88e-20
ST6GAL1	ENSG00000073849.14	31.095	6.8	2.041	1.29e-42
RSC1A1	ENSG00000215695.1	3.105	0	2.037	2.22e-48
ORC6	ENSG00000091651.8	6.785	0.9	2.035	2.43e-76
CPVL	ENSG00000106066.13	26.885	5.81	2.034	1.76e-35
IGHGP	ENSG00000253755.1	4.115	0.25	2.033	2.59e-26
SCD	ENSG00000099194.5	42.804	9.7	2.033	2.07e-31
AC010761.10	ENSG00000265840.1	3.09	0	2.032	1.29e-25
RHPN2	ENSG00000131941.7	34.215	7.61	2.032	9.43e-44
TEAD4	ENSG00000197905.8	19.225	3.95	2.031	7.85e-69
ANXA2P2	ENSG00000231991.4	12.45	2.3	2.027	1.18e-54
SMC4	ENSG00000113810.15	40.415	9.16	2.027	2.11e-78
BST2	ENSG00000130303.12	133.111	31.93	2.026	2.58e-23
SAMD9	ENSG00000205413.7	8.73	1.39	2.025	2.22e-33
ANTXR1	ENSG00000169604.19	28.445	6.24	2.024	2.43e-28
PAICS	ENSG00000128050.8	46.449	10.71	2.019	1.05e-91
RSF1	ENSG00000048649.13	28.42	6.26	2.019	4.5e-83
CKS1B	ENSG00000173207.12	90.005	21.47	2.018	1.03e-82
COL6A3	ENSG00000163359.15	77.412	18.36	2.018	9.26e-19
FAM81A	ENSG00000157470.11	4.91	0.46	2.017	1.18e-70
ANXA2	ENSG00000182718.16	839.274	206.814	2.016	4.5e-45
SH3KBP1	ENSG00000147010.17	26.385	5.77	2.016	2.2e-88
TM4SF5	ENSG00000142484.6	22.255	4.75	2.016	2.45e-22
IL1RN	ENSG00000136689.18	30.525	6.8	2.015	4.48e-14
ANXA4	ENSG00000196975.14	179.562	43.73	2.013	1.37e-53
MCM5	ENSG00000100297.15	41.509	9.54	2.012	3.63e-76
LGALS3BP	ENSG00000108679.12	581.827	143.648	2.011	1.39e-57
DSC2	ENSG00000134755.14	11.835	2.19	2.008	1.27e-14
PPAP2C	ENSG00000141934.9	79.406	18.989	2.008	3.1e-43
TM4SF20	ENSG00000168955.3	3.1	0.02	2.007	7.21e-16
SHCBP1	ENSG00000171241.8	4.985	0.49	2.006	5.15e-85
SLAMF8	ENSG00000158714.10	8.19	1.29	2.005	6.71e-53
RFC3	ENSG00000133119.12	13.375	2.59	2.002	3.94e-93
LCP1	ENSG00000136167.13	34.15	7.8	1.998	1.75e-42
LDHA	ENSG00000134333.13	578.67	144.106	1.998	1.92e-53
NUDT4P1	ENSG00000177144.6	11.1	2.03	1.998	1.18e-46
NUDT4P2	ENSG00000271121.2	11.1	2.03	1.998	1.18e-46
PHC3	ENSG00000173889.15	24.53	5.39	1.998	9.72e-58
PSMB2	ENSG00000126067.11	93.922	22.76	1.998	1.53e-110
OSBPL10	ENSG00000144645.13	14.59	2.91	1.995	4.23e-60
PIGU	ENSG00000101464.10	32.005	7.28	1.995	1.06e-104
THEM6	ENSG00000130193.7	41.419	9.66	1.992	1.17e-71
CCL3	ENSG00000277632.1	7.385	1.11	1.991	4.99e-39
PDZD8	ENSG00000165650.11	21.53	4.68	1.988	6.3e-63
SEC62	ENSG00000008952.16	148.749	36.74	1.988	1.2e-60
FOXRED2	ENSG00000100350.14	13.09	2.56	1.985	1.27e-61
MFI2	ENSG00000163975.11	8.77	1.47	1.984	2.3e-45
EVPL	ENSG00000167880.7	12.955	2.53	1.983	1.1e-33
CARD11	ENSG00000198286.9	6.19	0.82	1.982	6.85e-40
DDIAS	ENSG00000165490.12	3.74	0.2	1.982	3.53e-85
CBLC	ENSG00000142273.10	33.561	7.76	1.98	1.91e-47
ITGA11	ENSG00000137809.16	6.535	0.91	1.98	2.8e-46
SERINC5	ENSG00000164300.15	19.384	4.17	1.979	1.23e-73
IL18	ENSG00000150782.11	26.875	6.08	1.977	1.44e-35
SKP2	ENSG00000145604.15	12.86	2.52	1.977	1.17e-73
MSR1	ENSG00000038945.14	8.355	1.38	1.975	5.39e-46
HS3ST1	ENSG00000002587.9	7.955	1.28	1.974	7.49e-36
CTD-2196E14.7	ENSG00000279618.1	7.515	1.17	1.972	2.91e-47
RAET1E-AS1	ENSG00000268592.3	4.14	0.31	1.972	3.49e-59
SERPINE2	ENSG00000135919.12	18.01	3.85	1.971	8.89e-27
CD4	ENSG00000010610.9	19.335	4.19	1.97	9.58e-45
LSR	ENSG00000105699.16	211.38	53.212	1.97	1.91e-60
PVT1	ENSG00000249859.7	24.245	5.45	1.969	8.43e-48
ATAD2	ENSG00000156802.12	13.1	2.61	1.966	2.68e-73
IFITM1	ENSG00000185885.15	276.78	70.112	1.966	1.24e-30
CTSV	ENSG00000136943.10	7.27	1.12	1.964	2.39e-32
TMC7	ENSG00000170537.12	4.695	0.46	1.964	3.02e-68
GPNMB	ENSG00000136235.15	48.505	11.7	1.963	1.7e-16
PDIA3	ENSG00000167004.12	479.653	122.267	1.963	1.09e-78
C6orf222	ENSG00000189325.6	5.895	0.77	1.962	2.8e-22
HLA-DOA	ENSG00000204252.12	7.92	1.29	1.962	1.23e-34
GZMB	ENSG00000100453.12	7.915	1.29	1.961	2.7e-30
FOXC1	ENSG00000054598.6	6.385	0.9	1.959	1.51e-42
TNFRSF12A	ENSG00000006327.13	65.99	16.23	1.959	2.75e-36
TMEM106B	ENSG00000106460.18	30.305	7.07	1.956	2.64e-78
ACTN4	ENSG00000130402.11	442.519	113.417	1.955	4.03e-60
ERO1L	ENSG00000197930.12	48.12	11.68	1.954	3.26e-45
FAT1	ENSG00000083857.13	77.683	19.32	1.953	3.91e-70
IGSF6	ENSG00000140749.8	5.505	0.68	1.953	2.5e-66
TMC5	ENSG00000103534.16	50.66	12.34	1.953	1.03e-32
LOXL2	ENSG00000134013.15	20.81	4.64	1.951	8.7e-49
HELZ2	ENSG00000130589.16	32.455	7.66	1.95	8.27e-65
C1QC	ENSG00000159189.11	130.16	33.011	1.947	3.04e-30
C4orf48	ENSG00000243449.6	25.605	5.9	1.947	4.46e-45
DDAH1	ENSG00000153904.18	45.069	10.95	1.947	5.11e-76
EMB	ENSG00000170571.11	13.425	2.74	1.947	1.58e-36
HLA-DQA2	ENSG00000237541.3	5.28	0.63	1.946	6.8e-23
PAFAH1B3	ENSG00000079462.7	40.506	9.77	1.946	3.94e-81
GALNT4	ENSG00000257594.3	16.37	3.51	1.945	3.61e-53
RP11-27M24.1	ENSG00000256013.1	2.85	0	1.945	4.53e-18
AGRN	ENSG00000188157.13	60.17	14.9	1.944	9.59e-64
LRFN4	ENSG00000173621.8	22.71	5.16	1.944	6.56e-62
PRRG4	ENSG00000135378.3	7.62	1.24	1.944	2.39e-54
FEN1	ENSG00000168496.3	18.995	4.2	1.943	1.44e-85
SGK223	ENSG00000275342.4	12.42	2.49	1.943	1.16e-77
EVI2B	ENSG00000185862.6	18.335	4.04	1.94	7.72e-32
CPXM1	ENSG00000088882.7	5.75	0.76	1.939	1.55e-52
IGKV3-15	ENSG00000244437.1	83.914	21.14	1.939	4.94e-12
SGPP2	ENSG00000163082.9	22.77	5.2	1.939	1.04e-36
RNASEH2A	ENSG00000104889.4	22.635	5.17	1.938	4.75e-80
MND1	ENSG00000121211.7	5.24	0.63	1.937	1.36e-81
RHOF	ENSG00000139725.7	26.03	6.06	1.937	1.66e-22
TCF7	ENSG00000081059.19	15.464	3.3	1.937	1.05e-59
BHLHE41	ENSG00000123095.5	13.69	2.84	1.936	1.14e-28
PLK4	ENSG00000142731.10	5.735	0.76	1.936	8.63e-82
PERP	ENSG00000112378.11	66.415	16.63	1.935	1.52e-35
PPDPF	ENSG00000125534.9	979.26	255.29	1.935	3.18e-55
NT5E	ENSG00000135318.11	16.195	3.5	1.934	2.04e-24
FUT2	ENSG00000176920.11	43.079	10.54	1.933	1.52e-30
RP3-523K23.2	ENSG00000261116.1	5.79	0.78	1.932	1.66e-46
SLC40A1	ENSG00000138449.10	67.787	17.05	1.93	1.78e-38
CENPW	ENSG00000203760.8	15.675	3.38	1.929	4.5e-70
PRDM1	ENSG00000057657.14	12.095	2.44	1.929	3.21e-28
MTL5	ENSG00000132749.10	6.755	1.04	1.927	3.59e-68
SH2D2A	ENSG00000027869.11	8.96	1.62	1.927	3.6e-81
CENPE	ENSG00000138778.11	3.975	0.31	1.925	5.67e-84
POLE2	ENSG00000100479.12	7.58	1.26	1.925	2.3e-83
BBOX1-AS1	ENSG00000254560.5	3.365	0.15	1.924	2.21e-49
KRT19	ENSG00000171345.13	650.903	170.768	1.924	2.37e-28
ESM1	ENSG00000164283.12	3.245	0.12	1.922	4.06e-67
RAD23B	ENSG00000119318.12	88.073	22.5	1.922	3.11e-64
CASK	ENSG00000147044.20	30.245	7.25	1.921	4.31e-86
ANP32E	ENSG00000143401.14	27.455	6.52	1.92	2.33e-78
GBP4	ENSG00000162654.8	14.63	3.13	1.92	2.09e-39
TMEM176A	ENSG00000002933.7	128.778	33.309	1.919	1.72e-38
VCAM1	ENSG00000162692.10	10.04	1.92	1.919	2.49e-41
SRPK1	ENSG00000096063.14	33.451	8.12	1.917	3.93e-91
EIF2AK1	ENSG00000086232.12	91.255	23.441	1.916	1.19e-96
UCP2	ENSG00000175567.8	101.286	26.11	1.916	2.39e-54
CYBB	ENSG00000165168.7	11.975	2.44	1.915	1.42e-39
ZBTB7A	ENSG00000178951.8	39.371	9.71	1.914	2.94e-50
GPSM2	ENSG00000121957.12	15.085	3.27	1.913	1.03e-59
TBL1XR1	ENSG00000177565.15	50.401	12.65	1.913	7.8e-71
FOXP3	ENSG00000049768.14	3.29	0.14	1.912	1.25e-82
MB21D1	ENSG00000164430.15	6.34	0.95	1.912	7.02e-95
NCAPD2	ENSG00000010292.12	33.221	8.12	1.908	3.46e-72
RHNO1	ENSG00000171792.10	25.499	6.06	1.908	7.28e-93
C1GALT1	ENSG00000106392.10	24.284	5.74	1.907	5.41e-62
RB1	ENSG00000139687.13	26.915	6.46	1.904	8.23e-51
E2F1	ENSG00000101412.12	9.88	1.91	1.903	1.66e-73
KDM1B	ENSG00000165097.13	13.475	2.87	1.903	6.56e-75
ITGB4	ENSG00000132470.13	163.908	43.2	1.9	2.04e-30
LPGAT1	ENSG00000123684.12	16.554	3.71	1.898	1.74e-64
SLC39A8	ENSG00000138821.12	8.245	1.48	1.898	2.62e-57
FAM49B	ENSG00000153310.18	50.509	12.83	1.897	4.41e-92
MAPK1IP1L	ENSG00000168175.14	77.339	20.031	1.897	4.15e-57
IGLC1	ENSG00000211675.2	712.032	190.546	1.896	3.62e-13
SLMO2	ENSG00000101166.15	58.58	15.02	1.895	3.55e-81
TP53	ENSG00000141510.15	42.16	10.62	1.893	3e-48
HLA-DPB1	ENSG00000223865.10	138.423	36.59	1.891	4.45e-33
SLAMF7	ENSG00000026751.16	8.235	1.49	1.891	8.34e-20
HLA-DMA	ENSG00000204257.14	81.939	21.37	1.89	1.28e-25
TMOD3	ENSG00000138594.12	26.531	6.43	1.89	7.07e-62
MTHFD1L	ENSG00000120254.15	13.7	2.97	1.889	5.22e-77
H3F3AP4	ENSG00000235655.3	341.998	91.651	1.888	5.13e-48
IFI44L	ENSG00000137959.15	8.44	1.55	1.888	2.39e-25
OTX1	ENSG00000115507.9	3.07	0.1	1.888	9.15e-79
RP11-463D19.2	ENSG00000258677.2	2.7	0	1.888	8.83e-36
NMT1	ENSG00000136448.11	102.429	26.96	1.887	1.61e-64
CYP2S1	ENSG00000167600.13	75.855	19.79	1.886	3.81e-26
IYD	ENSG00000009765.14	3.985	0.35	1.885	5.94e-32
EZH2	ENSG00000106462.10	11	2.25	1.884	3.28e-72
IGHV3-30	ENSG00000270550.1	79.961	20.93	1.884	7.93e-09
SFXN1	ENSG00000164466.12	28.09	6.88	1.884	1.04e-63
TWF1	ENSG00000151239.13	70.979	18.5	1.884	4.48e-71
ORC1	ENSG00000085840.12	3.755	0.29	1.882	5.56e-76
TRPM2	ENSG00000142185.16	7.73	1.37	1.881	1.29e-53
ARNTL2	ENSG00000029153.14	11.145	2.3	1.88	2.56e-45
TAP1	ENSG00000168394.10	72.428	18.97	1.879	3.23e-50
CD2AP	ENSG00000198087.7	29.85	7.39	1.878	3.1e-59
SELL	ENSG00000188404.8	6.28	0.98	1.878	1.47e-38
UGGT1	ENSG00000136731.12	25.08	6.1	1.877	2.94e-112
ITGB8	ENSG00000105855.9	7.22	1.24	1.876	9.73e-44
F11R	ENSG00000158769.17	87.314	23.07	1.875	7.52e-52
SFTA2	ENSG00000196260.3	12.389	2.65	1.875	1.31e-13
TNFSF13B	ENSG00000102524.11	6.665	1.09	1.875	2.98e-58
BOLA2B	ENSG00000169627.7	114.9	30.619	1.874	4.54e-72
FN1	ENSG00000115414.18	266.482	72.028	1.873	1.32e-09
GOLM1	ENSG00000135052.16	109.25	29.1	1.873	1.75e-24
CHRAC1	ENSG00000104472.9	39.08	9.97	1.869	4.69e-74
BRCA1	ENSG00000012048.19	7.79	1.41	1.867	5.5e-81
CCRL2	ENSG00000121797.9	6.94	1.18	1.865	5.96e-53
CTSB	ENSG00000164733.20	513.225	140.331	1.863	9.14e-50
SCARNA2	ENSG00000278249.1	7.005	1.2	1.863	5.65e-31
CSE1L	ENSG00000124207.16	51.476	13.46	1.86	1.29e-77
ADAP1	ENSG00000105963.13	46.838	12.19	1.859	2.76e-52
FGD6	ENSG00000180263.13	5.385	0.76	1.859	1.89e-55
SEMA4G	ENSG00000095539.15	35.855	9.16	1.859	2.45e-38
TYMP	ENSG00000025708.12	68.621	18.199	1.858	3.66e-50
CD86	ENSG00000114013.15	5.99	0.93	1.857	1.29e-51
VSNL1	ENSG00000163032.11	4.035	0.39	1.857	9.64e-19
TONSL	ENSG00000160949.16	9.315	1.85	1.856	2.68e-64
ARPC1B	ENSG00000130429.12	196.324	53.541	1.855	1.92e-65
CCL5	ENSG00000271503.5	31.16	7.89	1.855	3.72e-28
RAC1	ENSG00000136238.17	354.526	97.301	1.855	2.84e-85
AC006011.4	ENSG00000244563.1	16.77	3.92	1.853	2.64e-89
TPM3	ENSG00000143549.19	297.655	81.673	1.853	3.55e-82
ZBTB20	ENSG00000181722.15	4.49	0.52	1.853	6.91e-49
CMPK2	ENSG00000134326.11	8.675	1.68	1.852	3.86e-39
SMC1A	ENSG00000072501.17	32.656	8.32	1.852	6.8e-49
PTAFR	ENSG00000169403.11	7.035	1.23	1.849	3.41e-50
MOB1A	ENSG00000114978.17	58.844	15.62	1.848	1.04e-81
NACC1	ENSG00000160877.5	40.299	10.48	1.847	3.55e-63
PMAIP1	ENSG00000141682.11	5.51	0.81	1.847	5.79e-50
RP11-303E16.2	ENSG00000261061.1	8.525	1.65	1.846	1.21e-90
ZG16B	ENSG00000162078.11	25.359	6.33	1.846	1.16e-13
S100A14	ENSG00000189334.8	105.003	28.499	1.845	2.76e-10
TMEM123	ENSG00000152558.14	133.61	36.569	1.841	2.82e-70
ZWILCH	ENSG00000174442.11	10.425	2.19	1.841	7.99e-98
GBP3	ENSG00000117226.11	25.245	6.35	1.836	2.08e-25
RP11-465N4.4	ENSG00000234678.1	6.39	1.07	1.836	9.62e-50
SKIL	ENSG00000136603.13	21.64	5.34	1.836	2.27e-64
FAM102B	ENSG00000162636.15	10.56	2.24	1.835	2.06e-65
NMI	ENSG00000123609.10	28.03	7.14	1.834	5.19e-88
RP11-627K11.6	ENSG00000275097.1	3.705	0.32	1.834	6.24e-47
MUC20	ENSG00000176945.16	26.69	6.77	1.833	4.52e-14
COL5A1	ENSG00000130635.15	49.34	13.14	1.832	1.12e-22
HPSE	ENSG00000173083.14	4.44	0.53	1.83	1.27e-50
KLHL23	ENSG00000213160.9	8.92	1.79	1.83	5.31e-26
LRP8	ENSG00000157193.14	4.685	0.6	1.829	1.02e-48
POC1A	ENSG00000164087.7	6.745	1.18	1.829	1.17e-62
KIAA1524	ENSG00000163507.13	4.895	0.66	1.828	4.47e-90
BRCA2	ENSG00000139618.14	4.18	0.46	1.827	4.71e-89
MBNL3	ENSG00000076770.14	8.61	1.71	1.826	1.11e-50
SYK	ENSG00000165025.14	15.06	3.53	1.826	1.52e-45
WDR62	ENSG00000075702.16	3.965	0.4	1.826	1.5e-72
CDA	ENSG00000158825.5	7.93	1.52	1.825	3.21e-17
ICAM1	ENSG00000090339.8	32.27	8.39	1.825	8.88e-37
HIST1H4C	ENSG00000197061.4	3.035	0.14	1.824	1.67e-65
IRF8	ENSG00000140968.10	20.035	4.94	1.824	6.28e-38
KYNU	ENSG00000115919.14	5.62	0.87	1.824	6.01e-33
TAPBP	ENSG00000231925.11	143.106	39.689	1.824	2.14e-70
MANEAL	ENSG00000185090.14	8.585	1.71	1.823	4.78e-45
WDR43	ENSG00000163811.11	24.91	6.33	1.822	2.23e-77
RNF186	ENSG00000178828.6	2.745	0.06	1.821	8.54e-23
NHSL1	ENSG00000135540.11	11.5	2.54	1.82	7.8e-43
HSD11B2	ENSG00000176387.6	18.719	4.59	1.819	1.4e-31
YWHAZ	ENSG00000164924.17	466.246	131.479	1.818	1.53e-72
ZDHHC9	ENSG00000188706.12	44.015	11.77	1.818	3.6e-70
MZT1	ENSG00000204899.5	13.855	3.22	1.816	3.65e-88
ZFP64	ENSG00000020256.19	13.925	3.24	1.816	1.67e-88
DCTPP1	ENSG00000179958.8	54.924	14.91	1.814	7.97e-78
IFITM3	ENSG00000142089.15	1042.87	296.05	1.813	4.36e-29
F8A1	ENSG00000277203.1	39.71	10.59	1.812	8.52e-64
RP11-438J1.1	ENSG00000272410.5	3.32	0.23	1.812	3.32e-35
CD48	ENSG00000117091.9	14.085	3.3	1.811	4.43e-30
MYADM	ENSG00000179820.15	136.484	38.22	1.81	2.67e-27
RCN1	ENSG00000049449.8	73.335	20.201	1.81	7.06e-47
RP11-345J4.5	ENSG00000261740.5	33.149	8.74	1.81	2.2e-88
SH3BGRL3	ENSG00000142669.13	333.848	94.47	1.81	1.25e-60
STMN1	ENSG00000117632.20	117.734	32.869	1.81	1.34e-69
TFDP1	ENSG00000198176.12	69.499	19.129	1.808	7.76e-82
CST2	ENSG00000170369.3	2.71	0.06	1.807	1.12e-43
PLBD2	ENSG00000151176.7	29.24	7.64	1.807	2.77e-75
RN7SL4P	ENSG00000263740.2	2.5	0	1.807	6.19e-41
RGS1	ENSG00000090104.11	45.809	12.39	1.806	4.02e-23
SF3B4	ENSG00000143368.9	79.036	21.9	1.805	3.83e-89
TMEM185B	ENSG00000226479.3	19.794	4.95	1.805	1.67e-83
BORA	ENSG00000136122.15	6.89	1.26	1.804	1.77e-78
B4GALT5	ENSG00000158470.5	35.385	9.43	1.803	7.94e-59
NBN	ENSG00000104320.13	21.565	5.47	1.802	2.69e-58
SNORA21	ENSG00000252699.1	2.485	0	1.801	6.01e-16
LMNB2	ENSG00000176619.10	28.085	7.36	1.799	7.72e-75
HOXC6	ENSG00000197757.7	2.93	0.13	1.798	6.24e-40
PKP2	ENSG00000057294.13	25.805	6.71	1.798	1.52e-42
SPI1	ENSG00000066336.11	23.97	6.18	1.798	3.46e-40
E2F8	ENSG00000129173.12	6.33	1.11	1.797	1.05e-47
POU2F1	ENSG00000143190.21	8.94	1.86	1.797	4.9e-84
PPP1R14BP3	ENSG00000179967.11	7.23	1.37	1.796	2.44e-80
RAD54L	ENSG00000085999.11	4.45	0.57	1.795	1.6e-61
RP11-334E6.12	ENSG00000263873.1	13.125	3.07	1.795	2.89e-15
DARS2	ENSG00000117593.9	17.175	4.24	1.794	1.04e-81
LAMB3	ENSG00000196878.12	53.354	14.67	1.794	1.91e-34
LINC00511	ENSG00000227036.6	15.955	3.89	1.794	4.67e-39
RPL28	ENSG00000108107.12	3022.76	872.613	1.791	1.07e-56
LAD1	ENSG00000159166.13	96.088	27.08	1.79	8.9e-42
RUNX1	ENSG00000159216.18	26.315	6.9	1.79	6.16e-73
ZNF367	ENSG00000165244.6	4.565	0.61	1.789	7.75e-93
NME7	ENSG00000143156.13	24.56	6.4	1.788	4.47e-42
TWISTNB	ENSG00000105849.5	12.64	2.95	1.788	6.25e-90
SSR1	ENSG00000124783.12	71.481	20.019	1.786	9.73e-77
F2RL1	ENSG00000164251.4	28.265	7.49	1.785	5.8e-28
GBP5	ENSG00000154451.14	7.17	1.37	1.785	2.99e-35
C1QB	ENSG00000173369.15	171.664	49.142	1.784	5.68e-25
HLA-DRB5	ENSG00000198502.5	28.874	7.68	1.783	2.03e-14
CHRNA5	ENSG00000169684.13	4.055	0.47	1.782	1.03e-67
P2RY6	ENSG00000171631.14	5.57	0.91	1.782	4.71e-61
RAVER1	ENSG00000161847.13	41.785	11.45	1.781	9.78e-67
G3BP1	ENSG00000145907.14	53.695	14.93	1.78	2.44e-81
ZNF28	ENSG00000198538.10	12.74	3	1.78	1.25e-48
FOSL1	ENSG00000175592.8	14.305	3.46	1.779	2.34e-14
NDE1	ENSG00000072864.12	25.39	6.7	1.777	9.83e-49
SERPINE1	ENSG00000106366.8	22.535	5.87	1.776	7.11e-20
TMPO	ENSG00000120802.13	48.534	13.46	1.776	1.1e-74
TP53I11	ENSG00000175274.18	83.291	23.61	1.776	2.3e-52
HOXC9	ENSG00000180806.4	2.42	0	1.774	4.59e-53
CPS1	ENSG00000021826.14	3.75	0.39	1.773	1.15e-14
H19	ENSG00000130600.15	43.185	11.94	1.772	6.18e-06
RBBP9	ENSG00000089050.14	12.765	3.03	1.772	1.07e-63
GATAD2A	ENSG00000167491.17	49.94	13.93	1.771	5.78e-63
RP11-474G23.2	ENSG00000273275.1	5.38	0.87	1.771	3.02e-18
CCL4	ENSG00000275302.1	15.75	3.91	1.77	4.86e-33
IGF2BP2	ENSG00000073792.15	20.35	5.26	1.77	2.26e-41
SNORA18	ENSG00000207145.1	2.41	0	1.77	0.00217
S100A16	ENSG00000188643.10	213.005	61.832	1.768	6.59e-25
CDC25A	ENSG00000164045.11	3.8	0.41	1.767	6.93e-66
PDIA4	ENSG00000155660.10	107.087	30.751	1.767	4.51e-53
ITGB2	ENSG00000160255.16	27.27	7.31	1.766	3.74e-26
GDF15	ENSG00000130513.6	61.939	17.52	1.765	7.98e-23
STEAP1	ENSG00000164647.8	20.405	5.3	1.765	1.95e-36
HOXB13	ENSG00000159184.7	2.395	0	1.763	1.8e-36
RP11-1223D19.2	ENSG00000282785.1	2.395	0	1.763	5.66e-08
RP3-522D1.1	ENSG00000224167.1	2.395	0	1.763	4e-59
INTS7	ENSG00000143493.12	12.395	2.95	1.762	3.38e-106
LCOR	ENSG00000196233.11	13.55	3.29	1.762	8.32e-78
COL4A2	ENSG00000134871.17	111.917	32.34	1.76	4.31e-19
MROH6	ENSG00000204839.8	16.919	4.29	1.76	1.95e-35
KDELR2	ENSG00000136240.9	188.882	55.088	1.759	1.04e-68
IFIT3	ENSG00000119917.13	15.68	3.93	1.758	1.93e-38
PRR5L	ENSG00000135362.13	6.27	1.15	1.758	8.13e-63
PSMB3	ENSG00000277791.4	244.874	71.729	1.757	1.48e-81
TECRP1	ENSG00000235043.3	7.105	1.4	1.756	6.17e-58
CKS1BP3	ENSG00000268942.2	2.375	0	1.755	1.86e-22
SMC2	ENSG00000136824.18	9.395	2.08	1.755	1.27e-82
TNFSF12-TNFSF13	ENSG00000248871.1	3.455	0.32	1.755	2.17e-39
BICD1	ENSG00000151746.13	8	1.67	1.753	4.37e-59
FAM84A	ENSG00000162981.13	12.08	2.88	1.753	1.15e-17
SCARNA10	ENSG00000239002.3	2.37	0	1.753	6.94e-42
DNAJC22	ENSG00000178401.14	11.16	2.61	1.752	4.75e-55
SKAP2	ENSG00000005020.12	16.245	4.12	1.752	3.51e-35
ANO1	ENSG00000131620.17	36.54	10.15	1.751	3.28e-21
CBFB	ENSG00000067955.13	26.505	7.17	1.751	9.22e-80
CKMT1B	ENSG00000237289.9	41.81	11.72	1.751	4.5e-25
CXCL14	ENSG00000145824.12	39.285	10.97	1.751	6.93e-05
DEK	ENSG00000124795.14	78.321	22.59	1.75	4.87e-74
RPA3	ENSG00000106399.11	44.304	12.47	1.75	5.88e-81
TMSB10	ENSG00000034510.5	2348.46	698.879	1.747	2.83e-59
KIF2A	ENSG00000068796.16	14.2	3.53	1.746	4.1e-61
CCNE1	ENSG00000105173.13	6.745	1.31	1.745	3.59e-40
ZDHHC20	ENSG00000180776.15	41.959	11.83	1.743	5.34e-62
C9orf16	ENSG00000171159.4	152.228	44.811	1.742	2.46e-61
IPO9	ENSG00000198700.9	38.81	10.9	1.742	4.13e-102
NT5DC2	ENSG00000168268.10	47.325	13.45	1.742	1.67e-48
SPC24	ENSG00000161888.11	5.925	1.07	1.742	1.01e-67
ACER3	ENSG00000078124.11	10.555	2.46	1.74	1.04e-78
RPRD2	ENSG00000163125.15	21.455	5.72	1.74	6.46e-66
SERINC2	ENSG00000168528.11	151.329	44.6	1.74	1.83e-37
TFRC	ENSG00000072274.12	49.215	14.03	1.74	1.18e-44
SLCO2B1	ENSG00000137491.14	25.765	7.03	1.737	7.22e-32
CD14	ENSG00000170458.13	39.149	11.05	1.736	1.33e-27
LCLAT1	ENSG00000172954.13	8.525	1.86	1.736	2.48e-91
ST3GAL2	ENSG00000157350.12	11.655	2.8	1.736	9.37e-40
IGHV4-34	ENSG00000211956.2	20.905	5.58	1.735	1.3e-08
SLC7A7	ENSG00000155465.18	19.2	5.07	1.735	1.2e-43
MUC5B	ENSG00000117983.17	6.85	1.36	1.734	1.47e-10
DTX3L	ENSG00000163840.9	24.36	6.63	1.733	5.78e-82
GALM	ENSG00000143891.16	20.81	5.56	1.733	4.9e-59
ALG3	ENSG00000214160.9	78.547	22.941	1.732	8.74e-92
COL5A2	ENSG00000204262.11	28.999	8.03	1.732	1.77e-27
SLC25A24	ENSG00000085491.15	25.905	7.1	1.732	3.42e-74
TUBA1B	ENSG00000123416.15	836.805	251.218	1.732	3.79e-60
EXT1	ENSG00000182197.10	41.171	11.71	1.73	7.04e-55
ACAN	ENSG00000157766.15	2.945	0.19	1.729	4.18e-50
HSBP1	ENSG00000230989.6	113.142	33.43	1.729	1.47e-81
LRRC8B	ENSG00000197147.12	7.215	1.48	1.728	2.33e-78
IFIT1	ENSG00000185745.9	10.719	2.54	1.727	1.13e-18
PFKP	ENSG00000067057.16	53.409	15.43	1.727	7.17e-40
COL11A1	ENSG00000060718.18	2.54	0.07	1.726	2.12e-30
DLEU1_2	ENSG00000273541.1	2.87	0.17	1.726	4.5e-39
PPP1R2	ENSG00000184203.7	45.509	13.06	1.726	1.27e-47
TGFA	ENSG00000163235.15	7.005	1.42	1.726	1.26e-32
GALNT1	ENSG00000141429.13	33.466	9.43	1.724	1.14e-50
GSK3B	ENSG00000082701.14	22.085	5.99	1.724	3.05e-92
RANBP1	ENSG00000099901.16	144.557	43.051	1.724	2.09e-82
SNRPB	ENSG00000125835.17	244.806	73.419	1.724	2.78e-75
ZNF460	ENSG00000197714.8	4.055	0.53	1.724	9.27e-60
UBE3A	ENSG00000114062.17	39.531	11.28	1.723	3.06e-49
UCA1	ENSG00000214049.6	2.4	0.03	1.723	2.42e-25
CES3	ENSG00000172828.12	3.98	0.51	1.722	1.67e-10
GRN	ENSG00000030582.16	288.404	86.749	1.722	1.35e-64
TUBB	ENSG00000196230.12	365.138	110.002	1.722	1.45e-68
NUP62CL	ENSG00000198088.10	3.15	0.26	1.72	1.31e-49
PGAM5	ENSG00000247077.6	29.86	8.37	1.72	1.81e-74
CDCA4	ENSG00000170779.10	10.98	2.64	1.719	2.34e-82
CDH13	ENSG00000140945.15	6.505	1.28	1.719	1.05e-26
DUSP18	ENSG00000167065.13	8.705	1.95	1.718	4.39e-89
IGHV4-39	ENSG00000211959.2	34.738	9.86	1.718	2.06e-07
IGLC3	ENSG00000211679.2	831.342	251.985	1.718	1.93e-11
NUAK2	ENSG00000163545.8	6.095	1.16	1.716	7.92e-46
RNF2	ENSG00000121481.10	12.57	3.13	1.716	1.1e-70
TMED10	ENSG00000170348.8	198.5	59.73	1.716	1.73e-58
HACD3	ENSG00000074696.12	52.683	15.37	1.713	5.8e-67
NDFIP2	ENSG00000102471.13	32.54	9.23	1.713	3.23e-57
HIF1A	ENSG00000100644.16	76.275	22.59	1.712	7.39e-51
COL17A1	ENSG00000065618.16	5.875	1.1	1.711	1.29e-09
NCAPG2	ENSG00000146918.19	9.655	2.26	1.709	1.58e-60
SAMD5	ENSG00000203727.3	5.41	0.96	1.709	9.27e-32
GAS2L3	ENSG00000139354.10	5.365	0.95	1.707	5.5e-57
YWHAB	ENSG00000166913.12	190.678	57.699	1.707	5.45e-81
CENPL	ENSG00000120334.15	6.275	1.23	1.706	9.42e-101
CD3D	ENSG00000167286.9	10.935	2.66	1.705	4.49e-30
WNT2	ENSG00000105989.8	2.325	0.02	1.705	4.9e-52
CNFN	ENSG00000105427.9	5.355	0.95	1.704	5.8e-10
LYAR	ENSG00000145220.13	18.92	5.12	1.703	9.66e-74
SNORD3B-2	ENSG00000262074.6	3.525	0.39	1.703	1.02e-13
CENPO	ENSG00000138092.10	7.745	1.69	1.701	2.03e-87
CPZ	ENSG00000109625.18	5.96	1.14	1.701	5.81e-32
IGFBP7	ENSG00000163453.11	334.751	102.337	1.7	7.2e-27
ZNF148	ENSG00000163848.18	10.92	2.67	1.7	2.33e-61
PRPF40A	ENSG00000196504.15	61.795	18.34	1.699	2.54e-101
LRRC8D	ENSG00000171492.14	14.8	3.87	1.698	1.08e-95
PDSS1	ENSG00000148459.15	11.005	2.7	1.698	1.41e-67
BAG4	ENSG00000156735.10	9.08	2.11	1.697	3.31e-66
DGAT2	ENSG00000062282.14	13.265	3.4	1.697	2.84e-31
MAGOHB	ENSG00000111196.9	27.145	7.68	1.697	8.87e-94
TNFRSF10A	ENSG00000104689.9	7.625	1.66	1.697	8.69e-76
TRIB3	ENSG00000101255.10	10.57	2.57	1.696	1.57e-18
MRPL3	ENSG00000114686.8	91.74	27.651	1.695	3.35e-98
CTSA	ENSG00000064601.16	204.059	62.361	1.694	3.29e-65
HENMT1	ENSG00000162639.15	7.345	1.58	1.694	5.38e-56
GSKIP	ENSG00000100744.14	26.975	7.65	1.693	2.51e-40
MIF	ENSG00000240972.1	580.317	178.823	1.693	1.8e-57
RCC1	ENSG00000180198.15	23.92	6.71	1.693	1.56e-58
SNRPF	ENSG00000139343.10	45.265	13.31	1.693	2.43e-84
UNC93B1	ENSG00000110057.7	47.891	14.12	1.693	3.43e-63
CD24P4	ENSG00000185275.6	2.23	0	1.692	8.35e-25
MYO1D	ENSG00000176658.16	52.83	15.66	1.692	6.28e-41
RP3-508I15.18	ENSG00000244491.1	2.23	0	1.692	6.02e-18
ASS1	ENSG00000130707.17	124.806	37.959	1.691	3.31e-23
RNF43	ENSG00000108375.12	11.84	2.98	1.69	7.48e-42
SMAGP	ENSG00000170545.16	50.479	14.95	1.69	1.23e-44
ABHD11-AS1	ENSG00000225969.1	3.675	0.45	1.689	5.66e-27
DCAF13	ENSG00000164934.13	30.499	8.77	1.689	1.68e-75
DCK	ENSG00000156136.9	16.02	4.28	1.689	4.49e-85
RNFT2	ENSG00000135119.14	3.515	0.4	1.689	5.15e-73
ITGB1	ENSG00000150093.18	222.937	68.512	1.688	1.33e-29
SGOL2	ENSG00000163535.17	3.8	0.49	1.688	8.08e-86
PCSK5	ENSG00000099139.13	5.215	0.93	1.687	6.22e-28
CISD2	ENSG00000145354.9	26.065	7.41	1.686	1.2e-92
DUSP14	ENSG00000276023.4	12.06	3.06	1.686	4.27e-38
IGKV1D-39	ENSG00000251546.1	213.212	65.589	1.686	6.92e-10
SHD	ENSG00000105251.10	2.215	0	1.685	3.48e-32
DSCC1	ENSG00000136982.5	5.65	1.07	1.684	2.78e-77
PSMD11	ENSG00000108671.9	76.261	23.039	1.684	2.34e-82
MYO6	ENSG00000196586.13	35.895	10.49	1.683	3.69e-57
SF3A1	ENSG00000099995.18	92.286	28.06	1.683	4.17e-38
ADAMTS12	ENSG00000151388.10	3.3	0.34	1.682	3.09e-41
POFUT1	ENSG00000101346.11	24.205	6.86	1.681	2.17e-55
SUV39H2	ENSG00000152455.15	7.78	1.74	1.68	3.66e-84
NREP	ENSG00000134986.13	27.695	7.96	1.679	2.35e-44
KIF15	ENSG00000163808.16	3.8	0.5	1.678	2.49e-65
RFWD3	ENSG00000168411.13	12.855	3.33	1.678	2.46e-89
SNRPA	ENSG00000077312.8	115.523	35.409	1.678	4.36e-94
LRRC58	ENSG00000163428.3	12.3	3.16	1.677	1.87e-81
MEX3D	ENSG00000181588.16	17.7	4.85	1.677	3.88e-64
CNIH1	ENSG00000100528.11	100.624	30.8	1.676	4.23e-60
CTDSPL2	ENSG00000137770.13	14.34	3.8	1.676	7.05e-58
HLA-B	ENSG00000234745.9	1051.44	328.602	1.675	6.62e-32
RIPK2	ENSG00000104312.7	14.995	4.01	1.675	1.49e-73
GFPT1	ENSG00000198380.12	32.85	9.61	1.674	9.43e-45
RUNX3	ENSG00000020633.18	6.945	1.49	1.674	2.52e-41
ICMT	ENSG00000116237.15	36.71	10.83	1.673	6.88e-60
HSD3B7	ENSG00000099377.13	24.26	6.93	1.671	1.42e-59
CCAT1	ENSG00000247844.1	2.405	0.07	1.67	2.5e-37
NT5C3A	ENSG00000122643.18	33.905	9.97	1.67	2.47e-70
ZC3H13	ENSG00000123200.16	23.18	6.6	1.67	2.46e-61
FAM3D	ENSG00000198643.6	38.381	11.38	1.669	1.13e-05
RP11-452N17.1	ENSG00000277998.1	16.675	4.56	1.669	5.73e-27
FOXS1	ENSG00000179772.7	3.45	0.4	1.668	1.78e-59
HLA-A	ENSG00000206503.11	784.646	246.235	1.668	5.79e-39
LIPA	ENSG00000107798.17	41.049	12.23	1.668	2.63e-49
DLEU2_6	ENSG00000275559.1	2.175	0	1.667	3.53e-15
MYOF	ENSG00000138119.16	36.185	10.71	1.667	5.15e-24
YBX2	ENSG00000006047.12	6.335	1.31	1.667	5.25e-19
NOTCH1	ENSG00000148400.9	16.325	4.46	1.666	1.31e-26
STK26	ENSG00000134602.15	12.485	3.25	1.666	2e-70
ZSWIM4	ENSG00000132003.9	8.3	1.93	1.666	4.31e-62
BPIFB1	ENSG00000125999.10	10.924	2.76	1.665	5.11e-05
FAM213B	ENSG00000157870.14	38.685	11.52	1.664	6.3e-64
RP11-783K16.5	ENSG00000256940.1	4.165	0.63	1.664	8.76e-36
SLC12A8	ENSG00000221955.10	10.19	2.53	1.664	6.03e-82
BLM	ENSG00000197299.10	4.7	0.8	1.663	1.71e-70
LIF	ENSG00000128342.4	6.19	1.27	1.663	3.94e-26
NFATC3	ENSG00000072736.18	12.525	3.27	1.663	4.04e-51
CHPF	ENSG00000123989.13	76.8	23.581	1.662	2.48e-56
SULT2B1	ENSG00000088002.11	5.86	1.17	1.661	2.78e-13
CXCR3	ENSG00000186810.7	3.74	0.5	1.66	4.52e-45
SLC16A13	ENSG00000174327.6	4.305	0.68	1.659	7.83e-58
SORD2P	ENSG00000259479.6	11.465	2.95	1.658	3.01e-30
FAM198B	ENSG00000164125.15	16.06	4.41	1.657	3.9e-26
APOL1	ENSG00000100342.20	57.189	17.47	1.656	4.4e-31
DNAAF5	ENSG00000164818.15	25.09	7.28	1.656	8.09e-72
LIMK1	ENSG00000106683.14	21.375	6.1	1.656	1.28e-82
ADRA2A	ENSG00000150594.6	5.33	1.01	1.655	9.09e-20
ARHGAP11B	ENSG00000187951.10	5.355	1.02	1.654	6.89e-65
ISG20L2	ENSG00000143319.16	34.379	10.24	1.654	3.36e-66
SPOCK1	ENSG00000152377.12	5.925	1.2	1.654	1.43e-06
ACHE	ENSG00000087085.13	5.195	0.97	1.653	2.65e-16
IFITM2	ENSG00000185201.16	434.571	137.624	1.652	8.05e-26
CANT1	ENSG00000171302.16	60.795	18.68	1.651	2.23e-46
IER5L	ENSG00000188483.7	15.705	4.32	1.651	6.78e-43
NXT2	ENSG00000101888.11	8.79	2.12	1.65	3.78e-74
RAB8A	ENSG00000167461.11	53.781	16.47	1.649	5.44e-72
LYPLA1	ENSG00000120992.17	57.334	17.62	1.648	1.34e-63
MOCOS	ENSG00000075643.5	4.61	0.79	1.648	1.37e-52
C19orf33	ENSG00000167644.11	137.519	43.23	1.647	6.17e-23
SCARB1	ENSG00000073060.15	29.349	8.69	1.647	2.01e-48
CLN6	ENSG00000128973.11	34.685	10.4	1.646	1.61e-85
GNLY	ENSG00000115523.16	7.325	1.66	1.646	1.15e-25
SLC44A1	ENSG00000070214.15	26.25	7.71	1.646	1.23e-65
ABCD1	ENSG00000101986.11	13.39	3.6	1.645	7.74e-36
GM2A	ENSG00000196743.8	21.9	6.32	1.645	5.73e-53
GNA13	ENSG00000120063.9	26.32	7.74	1.644	1.99e-49
MFHAS1	ENSG00000147324.10	13.75	3.72	1.644	4.96e-65
VANGL1	ENSG00000173218.14	7.845	1.83	1.644	8.19e-60
KNOP1	ENSG00000103550.13	21.145	6.09	1.643	1.38e-99
VWA1	ENSG00000179403.11	92.353	28.889	1.643	4.01e-32
PLOD3	ENSG00000106397.11	70.404	21.88	1.642	3.63e-60
STRA6	ENSG00000137868.18	2.37	0.08	1.642	6.11e-44
CPD	ENSG00000108582.11	26.915	7.95	1.641	8.1e-42
FAM103A2P	ENSG00000235272.1	11.29	2.94	1.641	2.76e-53
CTD-2377D24.6	ENSG00000244649.4	2.18	0.02	1.64	1.48e-37
DUSP6	ENSG00000139318.7	38.61	11.72	1.639	3.54e-31
IGF2	ENSG00000167244.17	13.17	3.55	1.639	3.03e-14
IGKV1-5	ENSG00000243466.1	81.619	25.52	1.639	1.73e-10
PPP2R5E	ENSG00000154001.13	16.065	4.48	1.639	1.06e-61
IGHV3-21	ENSG00000211947.2	39.736	12.09	1.638	2.26e-10
SLC37A1	ENSG00000160190.13	27.515	8.16	1.638	8.71e-33
LINC01272	ENSG00000224397.5	3.915	0.58	1.637	4.3e-43
TMCO1	ENSG00000143183.16	104.741	32.999	1.637	9.72e-54
IGHV4-61	ENSG00000211970.3	15.04	4.16	1.636	8.32e-08
LOX	ENSG00000113083.12	7.95	1.88	1.636	7.17e-38
RAB6A	ENSG00000175582.19	73.771	23.07	1.635	1.02e-50
RPL23AP42	ENSG00000234851.4	1639.57	527.233	1.635	8.96e-43
IGHV1-18	ENSG00000211945.2	30.665	9.2	1.634	1.71e-10
CECR1	ENSG00000093072.15	18.015	5.13	1.633	1.77e-30
IKBKE	ENSG00000263528.7	9.295	2.32	1.633	1.38e-60
TOMM34	ENSG00000025772.7	31.544	9.49	1.633	2.51e-71
TSPAN3	ENSG00000140391.14	288.814	92.417	1.633	3.11e-56
IMPAD1	ENSG00000104331.8	24.634	7.27	1.632	1.24e-61
LIMS1	ENSG00000169756.16	32.415	9.78	1.632	1.09e-53
SKAP1	ENSG00000141293.15	5.845	1.21	1.631	3.61e-47
IL17RB	ENSG00000056736.9	11.01	2.88	1.63	5.25e-35
MCU	ENSG00000156026.14	43.051	13.23	1.63	7.48e-43
METAP2	ENSG00000111142.13	74.009	23.23	1.63	2.59e-74
BZW1P2	ENSG00000198406.7	13.97	3.84	1.629	6.75e-35
MSL3P1	ENSG00000224287.2	4.16	0.67	1.627	1.13e-51
ELK3	ENSG00000111145.7	18.935	5.46	1.626	4.61e-46
PLXDC2	ENSG00000120594.16	9.805	2.5	1.626	9.5e-26
PLEC	ENSG00000178209.14	89.84	28.45	1.625	7.76e-36
LINC00668	ENSG00000265933.5	2.145	0.02	1.624	1.84e-14
ACY1	ENSG00000243989.7	44.999	13.93	1.623	1.05e-31
LINC01559	ENSG00000180861.9	4.265	0.71	1.622	2.73e-12
GUCY1A3	ENSG00000164116.16	8.44	2.07	1.621	4.84e-10
NFIA	ENSG00000162599.15	15.085	4.23	1.621	7.41e-21
ADAMTSL5	ENSG00000185761.10	5.085	0.98	1.62	2.3e-27
KIF26B	ENSG00000162849.15	2.995	0.3	1.62	1.04e-56
VTA1	ENSG00000009844.15	34.504	10.56	1.619	3.25e-75
CALR	ENSG00000179218.13	513.866	166.906	1.617	1.41e-56
TMEM248	ENSG00000106609.16	96.298	30.71	1.617	1.24e-61
WDR3	ENSG00000065183.15	12.255	3.32	1.617	9.69e-56
ITM2B	ENSG00000136156.12	942.5	306.787	1.616	1.46e-46
CTC-444N24.7	ENSG00000279541.1	3.135	0.35	1.615	4.8e-60
SPN	ENSG00000197471.11	4.91	0.93	1.615	1.9e-44
ATP13A3	ENSG00000133657.14	46.208	14.42	1.614	3.33e-65
CDHR2	ENSG00000074276.10	6.13	1.33	1.614	1.28e-06
RPN1	ENSG00000163902.11	179.525	57.98	1.614	5.9e-75
SLPI	ENSG00000124107.5	166.369	53.66	1.614	1.25e-06
LY86	ENSG00000112799.8	5.33	1.07	1.613	4.27e-43
NRAS	ENSG00000213281.4	19.53	5.71	1.613	1.82e-80
MBOAT7	ENSG00000125505.16	85.315	27.23	1.612	2.23e-61
TM4SF1	ENSG00000169908.10	153.106	49.428	1.612	9.8e-20
HOXC11	ENSG00000123388.4	2.055	0	1.611	3.21e-50
KIF14	ENSG00000118193.11	2.3	0.08	1.611	5.97e-82
GK	ENSG00000198814.12	7.915	1.92	1.61	4.58e-34
IGHV1-24	ENSG00000211950.2	8.643	2.16	1.61	1.49e-07
PPIA	ENSG00000196262.13	1816.44	594.568	1.61	4.77e-64
PPT1	ENSG00000131238.16	63.1	20	1.61	2.04e-49
DKC1	ENSG00000130826.15	45.064	14.1	1.609	1.77e-83
AC021218.2	ENSG00000204876.4	3.115	0.35	1.608	2.95e-21
TREM1	ENSG00000124731.12	3.42	0.45	1.608	1.33e-26
ZNFX1	ENSG00000124201.14	22.099	6.58	1.608	2.27e-68
TULP4	ENSG00000130338.12	10.025	2.62	1.607	1.97e-64
FUT4	ENSG00000196371.3	9.9	2.58	1.606	1.51e-50
OLA1	ENSG00000138430.15	88.315	28.349	1.606	1.77e-72
DLEU1	ENSG00000176124.11	8.215	2.03	1.605	2.11e-71
DPY19L1	ENSG00000173852.13	13.875	3.89	1.605	1.83e-63
GAPDH	ENSG00000111640.14	2756.17	906.208	1.604	2.16e-44
OST4	ENSG00000228474.5	455.086	149.075	1.604	1.21e-45
CXCR4	ENSG00000121966.6	42.41	13.29	1.603	1.1e-32
IGKV1-12	ENSG00000243290.1	4.645	0.86	1.602	1.18e-06
SIRPA	ENSG00000198053.11	20.795	6.18	1.602	1.69e-29
NUP155	ENSG00000113569.15	11.1	2.99	1.601	1.68e-72
RTN4R	ENSG00000040608.13	5.4	1.11	1.601	8.61e-57
GGCT	ENSG00000006625.17	54.225	17.22	1.6	1.47e-66
PODNL1	ENSG00000132000.11	5.185	1.04	1.6	1.07e-42
FZD2	ENSG00000180340.6	4.09	0.68	1.599	1.5e-51
OSGIN2	ENSG00000164823.9	9.36	2.42	1.599	3.56e-47
CDH1	ENSG00000039068.18	113.802	36.931	1.598	2.7e-29
TRIM59	ENSG00000213186.7	4.66	0.87	1.598	5.79e-86
PODXL	ENSG00000128567.16	26.255	8.01	1.597	1.64e-49
TRIM69	ENSG00000185880.12	16.665	4.84	1.597	1.64e-38
PTMAP5	ENSG00000214182.5	7.22	1.72	1.596	9.67e-53
RP11-887P2.3	ENSG00000186076.5	5.59	1.18	1.596	1.29e-14
DAG1	ENSG00000173402.11	65.764	21.099	1.595	7.15e-44
GNPNAT1	ENSG00000100522.8	22.65	6.83	1.595	1.31e-64
SLX1B	ENSG00000181625.17	25.161	7.66	1.595	4.06e-17
PSMF1	ENSG00000125818.17	143.767	46.951	1.594	1.13e-60
AL109927.1	ENSG00000278868.1	2.8	0.26	1.593	1.3e-05
TNFSF9	ENSG00000125657.4	2.53	0.17	1.593	1.46e-32
CT83	ENSG00000204019.4	2.014	0	1.592	5.25e-22
NOLC1	ENSG00000166197.16	53.166	16.97	1.592	1.02e-56
IGLV3-21	ENSG00000211662.2	24.944	7.61	1.591	5.68e-07
R3HDM1	ENSG00000048991.16	18.98	5.63	1.591	2.09e-68
RP11-80H5.5	ENSG00000249962.1	2.885	0.29	1.591	1.09e-34
AJUBA	ENSG00000129474.15	9.53	2.5	1.589	3.77e-42
SPATS2L	ENSG00000196141.12	94.516	30.751	1.589	6.59e-55
ARHGAP5	ENSG00000100852.12	28.335	8.76	1.588	2.47e-39
EFNA4	ENSG00000243364.7	13.155	3.71	1.588	5.76e-68
SFRP2	ENSG00000145423.4	37.4	11.77	1.588	6.42e-07
SKA2	ENSG00000182628.12	36.469	11.47	1.587	8.28e-68
SSR3	ENSG00000114850.6	150.153	49.329	1.587	9.24e-77
ARHGAP32	ENSG00000134909.18	13.225	3.74	1.586	2.14e-38
CCND2	ENSG00000118971.7	16.144	4.71	1.586	1.81e-12
MTCH2	ENSG00000109919.9	69.656	22.529	1.586	6.47e-69
SLC30A7	ENSG00000162695.11	12.75	3.58	1.586	2.33e-75
VMA21	ENSG00000160131.13	14.1	4.03	1.586	6.93e-99
WISP1	ENSG00000104415.13	3.23	0.41	1.585	1.94e-18
FAM120A	ENSG00000048828.16	89.883	29.321	1.584	3.33e-74
SPA17	ENSG00000064199.6	10.84	2.95	1.584	1.83e-68
ADAM12	ENSG00000148848.14	2.325	0.11	1.583	4.16e-51
E2F2	ENSG00000007968.6	2.685	0.23	1.583	1.79e-45
PDK3	ENSG00000067992.12	7.925	1.98	1.583	1.08e-31
SNRPB2	ENSG00000125870.10	61.452	19.849	1.583	3.17e-76
TOR4A	ENSG00000198113.2	22.57	6.87	1.583	7.2e-25
VPS9D1-AS1	ENSG00000261373.1	5.89	1.3	1.583	1.62e-46
C12orf75	ENSG00000235162.8	83.351	27.17	1.582	6.05e-43
DHCR7	ENSG00000172893.15	32.005	10.03	1.581	1.76e-36
NOXO1	ENSG00000196408.11	2.89	0.3	1.581	7.95e-31
WNT5A	ENSG00000114251.13	5.82	1.28	1.581	2.77e-37
CAPG	ENSG00000042493.15	143.066	47.189	1.58	7.19e-40
CENPH	ENSG00000153044.9	6.835	1.62	1.58	2.16e-76
GTF2H3	ENSG00000111358.13	16.105	4.72	1.58	5.44e-58
MNDA	ENSG00000163563.7	5.635	1.22	1.58	6.32e-30
PAQR4	ENSG00000162073.13	17.73	5.27	1.579	7.49e-50
RP11-27G14.4	ENSG00000282221.1	4.02	0.68	1.579	2.33e-50
SHB	ENSG00000107338.9	21.225	6.44	1.579	7.14e-56
CCL24	ENSG00000106178.6	3.03	0.35	1.578	4.52e-18
FAM83D	ENSG00000101447.13	20.17	6.09	1.578	3.81e-08
HAVCR2	ENSG00000135077.8	5.205	1.08	1.577	4.47e-44
NAA50	ENSG00000121579.12	73.981	24.13	1.577	1.56e-50
TRAM1	ENSG00000067167.7	112.306	36.969	1.577	2.77e-73
PDLIM5	ENSG00000163110.14	46.37	14.89	1.576	2.41e-37
PHF14	ENSG00000106443.14	25.8	7.99	1.576	3.41e-77
FOXN2	ENSG00000170802.15	8.71	2.26	1.575	4.38e-72
SRD5A1	ENSG00000145545.11	9.785	2.62	1.575	2.19e-43
RP11-212P7.3	ENSG00000273184.1	2.78	0.27	1.574	1.19e-47
RTKN2	ENSG00000182010.10	2.425	0.15	1.574	6.14e-61
ATRX	ENSG00000085224.20	27.561	8.6	1.573	3e-52
C17orf53	ENSG00000125319.14	3.345	0.46	1.573	5.46e-72
ORAI2	ENSG00000160991.15	10.035	2.71	1.573	3.58e-44
POLR1B	ENSG00000125630.15	11.23	3.11	1.573	9.88e-87
TMEM209	ENSG00000146842.16	11.01	3.04	1.572	3.9e-83
ZNF695	ENSG00000197472.14	2.21	0.08	1.572	1.2e-63
AGPAT2	ENSG00000169692.12	96.864	31.939	1.571	2.17e-37
CD9	ENSG00000010278.11	223.944	74.728	1.571	1.58e-16
PYCR1	ENSG00000183010.16	65.956	21.529	1.571	8.94e-44
FAM72D	ENSG00000215784.5	2.415	0.15	1.57	2.29e-68
GARS	ENSG00000106105.13	99.763	32.94	1.57	6.49e-67
SDHAF3	ENSG00000196636.7	20.914	6.38	1.57	4.68e-44
AC004057.1	ENSG00000196656.7	1378.13	463.973	1.569	1.21e-42
SERPINB9	ENSG00000170542.5	8.255	2.12	1.569	3.89e-38
ADGRG7	ENSG00000144820.7	2.025	0.02	1.568	1.38e-23
IGHM	ENSG00000211899.7	152.878	50.899	1.568	4.26e-07
CD24	ENSG00000272398.5	588.989	198.074	1.567	3.86e-24
FAM110A	ENSG00000125898.12	12.775	3.65	1.567	1.1e-54
HRH1	ENSG00000196639.6	3.77	0.61	1.567	1.2e-43
IGKV1-33	ENSG00000242076.2	75.313	24.76	1.567	2.66e-07
SNORA7A	ENSG00000207496.1	1.964	0	1.567	5.94e-05
ARL4C	ENSG00000188042.7	12.26	3.48	1.566	1.02e-39
KCTD12	ENSG00000178695.5	23.745	7.36	1.566	2.24e-19
MMS22L	ENSG00000146263.11	4.775	0.95	1.566	3.81e-77
AC073046.25	ENSG00000235499.1	3.765	0.61	1.565	2.14e-46
STAG2	ENSG00000101972.18	29.009	9.14	1.565	1.12e-67
PROM1	ENSG00000007062.11	23.074	7.14	1.564	9.16e-13
TOMM40	ENSG00000130204.12	56.79	18.55	1.564	1.96e-63
CMIP	ENSG00000153815.16	53.02	17.28	1.563	1.03e-58
CYP2B6	ENSG00000197408.8	1.955	0	1.563	2.08e-24
FTLP3	ENSG00000226608.3	17.915	5.4	1.563	6.95e-53
PSMB8	ENSG00000204264.8	115.167	38.321	1.563	1.75e-43
PVT1_1	ENSG00000276443.1	4.29	0.79	1.563	5.84e-25
UCK2	ENSG00000143179.12	34.77	11.11	1.563	1.45e-80
NRM	ENSG00000137404.14	21.97	6.78	1.562	6.18e-68
PPA1	ENSG00000180817.11	173.741	58.169	1.562	1.56e-64
C2CD4A	ENSG00000198535.5	2.865	0.31	1.561	7.65e-26
LGALS3	ENSG00000131981.15	412.356	139.111	1.561	8.15e-27
MCM6	ENSG00000076003.4	17.59	5.3	1.561	4.85e-70
SPTY2D1	ENSG00000179119.14	11.98	3.4	1.561	5.42e-69
CASP8	ENSG00000064012.21	24.04	7.5	1.559	9.06e-74
CCRN4L	ENSG00000151014.5	4.95	1.02	1.559	2.25e-56
CFI	ENSG00000205403.12	15.145	4.48	1.559	2.22e-25
FBXO5	ENSG00000112029.9	6.78	1.64	1.559	2.22e-79
RP11-480I12.5	ENSG00000214796.8	3.215	0.43	1.559	1.03e-46
BATF	ENSG00000156127.6	9.805	2.67	1.558	1.66e-40
FYTTD1	ENSG00000122068.12	23.465	7.31	1.558	2.29e-31
MCUR1	ENSG00000050393.11	15.955	4.76	1.558	8.89e-67
AIF1	ENSG00000204472.12	35.094	11.27	1.557	1.03e-31
NAA15	ENSG00000164134.12	13.745	4.01	1.557	5.87e-74
MTMR11	ENSG00000014914.19	25.7	8.08	1.556	1.13e-26
CCT5	ENSG00000150753.11	171.082	57.559	1.555	2.9e-66
RAB25	ENSG00000132698.13	168.533	56.712	1.555	1.63e-35
SLC7A1	ENSG00000139514.12	21.541	6.67	1.555	1.52e-44
ATF7IP	ENSG00000171681.12	17.41	5.27	1.554	1.97e-58
SF3B3	ENSG00000189091.12	152.582	51.299	1.554	8.71e-71
DDX21	ENSG00000165732.12	36.68	11.84	1.553	5.9e-59
ENTPD1	ENSG00000138185.16	14.785	4.38	1.553	2.34e-33
HACD2	ENSG00000206527.9	23.3	7.28	1.553	7.58e-62
PARP14	ENSG00000173193.13	19.974	6.15	1.553	2.3e-52
BCL11B	ENSG00000127152.17	2.695	0.26	1.552	3.29e-70
CD2	ENSG00000116824.4	10.11	2.79	1.552	8.35e-31
CTB-193M12.5	ENSG00000280206.1	7.915	2.04	1.552	1.47e-37
GSG2	ENSG00000177602.5	3.135	0.41	1.552	8.88e-67
MUC4	ENSG00000145113.21	4.13	0.75	1.552	2.53e-07
MYCBP	ENSG00000214114.8	31.186	9.98	1.552	7.86e-70
SLC25A43	ENSG00000077713.18	12.99	3.77	1.552	8.17e-63
C16orf59	ENSG00000162062.14	3.98	0.7	1.551	3.44e-60
GZMA	ENSG00000145649.7	7.47	1.89	1.551	1.2e-22
LGR5	ENSG00000139292.12	3.07	0.39	1.55	1.16e-30
MREG	ENSG00000118242.15	4.77	0.97	1.55	1.26e-50
PRKX	ENSG00000183943.5	8.95	2.4	1.549	5.39e-57
SAMD12	ENSG00000177570.13	5.41	1.19	1.549	5.78e-60
SNORA71C	ENSG00000201512.1	1.927	0	1.549	1.03e-14
MAP7	ENSG00000135525.18	18.27	5.59	1.548	1.87e-47
POLQ	ENSG00000051341.13	2.45	0.18	1.548	5.24e-46
EIF6	ENSG00000242372.6	202.369	68.631	1.546	4.67e-65
RALA	ENSG00000006451.7	32.791	10.57	1.546	1.63e-66
RPP25	ENSG00000178718.6	13.98	4.13	1.546	8.17e-66
ANGPTL2	ENSG00000136859.9	21.64	6.76	1.545	4.06e-07
C19orf48	ENSG00000167747.13	40.125	13.09	1.545	1e-60
CTXN1	ENSG00000178531.5	4.75	0.97	1.545	5.85e-05
GMPS	ENSG00000163655.15	37.62	12.23	1.545	3.6e-68
RP11-1223D19.3	ENSG00000282304.1	2.385	0.16	1.545	3.53e-18
MPEG1	ENSG00000197629.5	9.44	2.58	1.544	6.58e-25
RARRES1	ENSG00000118849.9	13.14	3.85	1.544	1.23e-11
IPO7	ENSG00000205339.9	40.03	13.08	1.543	1.46e-48
SHFM1	ENSG00000127922.9	226.269	76.989	1.543	3.12e-57
MICB	ENSG00000204516.9	4.415	0.86	1.542	6.95e-49
SLC52A2	ENSG00000185803.8	51.89	17.17	1.541	1.35e-59
UBE2N	ENSG00000177889.9	84.764	28.479	1.541	1.64e-63
PLA2G2A	ENSG00000188257.10	69.175	23.131	1.54	5.5e-05
SLC45A4	ENSG00000022567.9	17.815	5.47	1.54	1.82e-41
BTN3A2	ENSG00000186470.13	25.945	8.27	1.539	1.84e-44
CMTM7	ENSG00000153551.13	26.6	8.5	1.539	3.54e-47
LINC00857	ENSG00000237523.1	4.405	0.86	1.539	1.05e-47
ZNF267	ENSG00000185947.14	7.92	2.07	1.539	5.46e-80
FOXP1	ENSG00000114861.18	39.281	12.87	1.538	1.28e-37
TNRC18	ENSG00000182095.14	64.534	21.561	1.538	3.38e-33
ACTR2	ENSG00000138071.13	81.303	27.359	1.537	3.74e-77
MANSC1	ENSG00000111261.13	46.655	15.42	1.537	4.93e-34
SLC38A1	ENSG00000111371.15	25.585	8.16	1.537	1.81e-15
CIITA	ENSG00000179583.17	9.385	2.58	1.536	2.21e-24
PTPRC	ENSG00000081237.18	15.445	4.67	1.536	4.53e-20
SLAIN2	ENSG00000109171.14	34.57	11.27	1.536	1.62e-26
ANO6	ENSG00000177119.15	19.955	6.23	1.535	7.16e-23
CYP4F3	ENSG00000186529.14	3.925	0.7	1.535	1.13e-15
DIAPH3	ENSG00000139734.17	3.725	0.63	1.535	2.72e-66
POMP	ENSG00000132963.7	100.995	34.22	1.534	4.04e-71
ABI2	ENSG00000138443.15	19.975	6.25	1.533	1.18e-31
MSH2	ENSG00000095002.12	11.355	3.27	1.533	5.57e-71
NOL4L	ENSG00000197183.12	19.435	6.06	1.533	1.42e-52
SFT2D2	ENSG00000213064.9	14.425	4.33	1.533	5.49e-74
PAK2	ENSG00000180370.10	27.925	9	1.532	7.42e-74
ARHGEF35	ENSG00000213214.4	9.665	2.69	1.531	1.14e-27
ANKH	ENSG00000154122.12	26.726	8.6	1.53	1.82e-34
CDS1	ENSG00000163624.5	10.15	2.86	1.53	3.36e-31
HN1L	ENSG00000206053.12	47.244	15.71	1.53	3.04e-64
P3H4	ENSG00000141696.12	14.045	4.21	1.53	2.76e-44
RBM12	ENSG00000244462.7	29.29	9.49	1.53	2.08e-51
METTL8	ENSG00000123600.18	8.41	2.26	1.529	7.44e-44
NUTF2	ENSG00000102898.11	118.75	40.5	1.529	1.23e-68
RGS19	ENSG00000171700.13	15.16	4.6	1.529	4.28e-54
SYT13	ENSG00000019505.7	7.08	1.8	1.529	7.3e-23
GATSL2	ENSG00000274070.1	3.93	0.71	1.528	2.58e-39
TCOF1	ENSG00000070814.17	29.595	9.61	1.528	6.11e-77
WIPF1	ENSG00000115935.16	24.229	7.75	1.528	5.56e-21
PPP1R13L	ENSG00000104881.14	27.409	8.86	1.527	2.49e-33
RHBDF2	ENSG00000129667.12	27.555	8.91	1.527	3.4e-58
SDR16C5	ENSG00000170786.12	7.24	1.86	1.527	4.11e-11
CHAMP1	ENSG00000198824.5	20.26	6.38	1.526	5.56e-71
F8A3	ENSG00000277150.1	8.59	2.33	1.526	1.56e-07
RP4-545L17.11	ENSG00000276026.1	1.88	0	1.526	7.17e-33
FKBP10	ENSG00000141756.18	32.335	10.58	1.525	6.64e-19
LY96	ENSG00000154589.6	14.075	4.24	1.525	4.81e-35
FAM72B	ENSG00000188610.12	2.825	0.33	1.524	9.76e-71
IGHV4-31	ENSG00000231475.3	6.59	1.64	1.524	8e-07
LSM12	ENSG00000161654.9	39.99	13.25	1.524	8.73e-84
SIGMAR1	ENSG00000147955.16	90.804	30.92	1.524	6.2e-57
ERAP2	ENSG00000164308.16	10.265	2.92	1.523	2.31e-14
RAN	ENSG00000132341.11	441.845	153.138	1.523	1.18e-59
SPAG1	ENSG00000104450.12	8.195	2.2	1.523	3.26e-47
ADAM8	ENSG00000151651.15	10.82	3.12	1.52	1.12e-38
RP11-304L19.3	ENSG00000261123.1	6.085	1.47	1.52	1.77e-34
TMEM176B	ENSG00000106565.17	160.251	55.241	1.52	2.99e-32
FIGNL1	ENSG00000132436.11	6.795	1.72	1.519	8.83e-71
JPH1	ENSG00000104369.4	3.415	0.54	1.519	1.21e-25
MCM3	ENSG00000112118.17	44.755	14.96	1.519	7.62e-60
AFAP1	ENSG00000196526.10	10.94	3.17	1.518	6.7e-31
PCDH1	ENSG00000156453.13	49.15	16.511	1.518	1.11e-27
pk	ENSG00000091436.16	16.644	5.16	1.518	0.00064
TNRC6B	ENSG00000100354.20	8.565	2.34	1.518	2.09e-70
ATP6V0C	ENSG00000185883.10	365.175	126.992	1.516	1.77e-65
CD276	ENSG00000103855.17	54.94	18.56	1.516	2.16e-55
RSRC1	ENSG00000174891.12	21.565	6.89	1.516	2.04e-80
FKBP1A	ENSG00000088832.14	260.519	90.571	1.514	6.48e-69
HSP90AA1	ENSG00000080824.18	389.626	135.767	1.514	8.3e-46
LIN54	ENSG00000189308.10	6.34	1.57	1.514	1.88e-67
RBL1	ENSG00000080839.11	4.485	0.92	1.514	1.65e-80
XDH	ENSG00000158125.9	2.14	0.1	1.513	8.73e-14
ABHD2	ENSG00000140526.16	54.915	18.61	1.512	1.38e-24
IGLV3-25	ENSG00000211659.2	45.559	15.33	1.512	7.32e-07
NUDT21	ENSG00000167005.13	50.035	16.89	1.512	5.71e-60
TWSG1	ENSG00000128791.11	18.245	5.75	1.512	4.83e-24
ZFPM1	ENSG00000179588.8	14.485	4.43	1.512	1.1e-41
ABRACL	ENSG00000146386.7	45.63	15.36	1.511	1.82e-47
E2F7	ENSG00000165891.15	2.135	0.1	1.511	1.4e-62
FEZF1-AS1	ENSG00000230316.6	1.85	0	1.511	9.12e-39
RP11-97O12.5	ENSG00000279945.1	7.18	1.87	1.511	2.54e-53
C1orf233	ENSG00000228594.3	6.29	1.56	1.51	1.06e-34
CCDC6	ENSG00000108091.10	25.141	8.18	1.51	4.61e-42
IGHV5-51	ENSG00000211966.2	33.612	11.15	1.51	8.16e-08
ZNF468	ENSG00000204604.9	9.34	2.63	1.51	2.11e-48
HSPE1	ENSG00000115541.10	223.905	78.021	1.509	1.49e-49
ARL5A	ENSG00000162980.16	24.86	8.09	1.508	7.39e-59
BMP8A	ENSG00000183682.7	2.64	0.28	1.508	1.94e-60
TCF3	ENSG00000071564.14	56.615	19.251	1.508	9.72e-63
TMEM139	ENSG00000178826.10	12.165	3.63	1.508	9.11e-24
COL15A1	ENSG00000204291.10	29.025	9.56	1.507	7.16e-16
TGFBI	ENSG00000120708.16	77.662	26.679	1.507	4.89e-17
AMOT	ENSG00000126016.13	5.22	1.19	1.506	3.17e-30
SNRPG	ENSG00000143977.13	124.296	43.119	1.506	1.45e-61
PPIL1	ENSG00000137168.7	26.62	8.73	1.505	2.28e-79
RAB19	ENSG00000146955.10	2.775	0.33	1.505	4.57e-55
RP2	ENSG00000102218.5	9.16	2.58	1.505	1.72e-77
CD37	ENSG00000104894.11	24.245	7.9	1.504	1.91e-25
PUM1	ENSG00000134644.15	41.094	13.84	1.504	4.67e-61
TNFSF10	ENSG00000121858.10	44.003	14.87	1.504	1.44e-32
ARID3A	ENSG00000116017.10	7.135	1.87	1.503	9.57e-34
EIF1AXP1	ENSG00000236698.1	6.085	1.5	1.503	1.8e-44
POLR1A	ENSG00000068654.15	11.019	3.24	1.503	2.71e-63
UTP23	ENSG00000147679.11	12.6	3.8	1.503	1.06e-79
CCL22	ENSG00000102962.4	2.115	0.1	1.502	2.4e-46
SNHG22	ENSG00000267322.2	9.335	2.65	1.502	5.53e-30
CNNM4	ENSG00000158158.11	12.61	3.81	1.501	2.18e-39
TROVE2	ENSG00000116747.12	12.22	3.67	1.501	7.98e-63
HOXA3	ENSG00000105997.22	7.85	2.13	1.5	1.21e-10
SRM	ENSG00000116649.9	114.821	39.959	1.5	7.36e-71
BRCC3	ENSG00000185515.14	17.255	5.46	1.499	7.89e-70
CYB5B	ENSG00000103018.16	70.44	24.281	1.499	5.08e-58
IRAK2	ENSG00000134070.4	5.585	1.33	1.499	5.53e-43
TRIQK	ENSG00000205133.11	15.17	4.72	1.499	4.74e-48
RP5-1033H22.2	ENSG00000224093.5	6.455	1.64	1.498	5.45e-27
RPN2	ENSG00000118705.16	209.215	73.439	1.498	9.01e-60
STC1	ENSG00000159167.11	9.365	2.67	1.498	2.41e-22
NF1	ENSG00000196712.16	17.375	5.51	1.497	2.48e-57
RTP4	ENSG00000136514.2	8.115	2.23	1.497	6.49e-40
TICRR	ENSG00000140534.13	3.205	0.49	1.497	4.97e-52
RAP2A	ENSG00000125249.6	9.575	2.75	1.496	2.17e-47
ATE1	ENSG00000107669.17	12.075	3.64	1.495	1.13e-48
NIFK	ENSG00000155438.11	50.301	17.2	1.495	7.78e-84
RP3-461F17.3	ENSG00000268439.5	10.135	2.95	1.495	2.56e-59
TPP1	ENSG00000166340.14	110.002	38.379	1.495	4.81e-58
CFB	ENSG00000243649.8	93.506	32.561	1.494	3.94e-18
SELPLG	ENSG00000110876.9	11.31	3.37	1.494	1.43e-35
DLEU2	ENSG00000231607.8	4.405	0.92	1.493	2.74e-62
IGKV3-20	ENSG00000239951.1	222.891	78.569	1.493	1.13e-09
KPNA3	ENSG00000102753.9	18.28	5.85	1.493	3.18e-50
PCED1B-AS1	ENSG00000247774.6	11.64	3.49	1.493	7.97e-27
BAZ1A	ENSG00000198604.10	26.179	8.66	1.492	1.95e-63
CENPI	ENSG00000102384.13	2.74	0.33	1.492	1.81e-71
MAP4K4	ENSG00000071054.15	32.64	10.96	1.492	1.27e-52
PLOD1	ENSG00000083444.16	59.071	20.359	1.492	1.83e-40
CREB1	ENSG00000118260.14	17.745	5.67	1.491	3.93e-52
ESF1	ENSG00000089048.14	12.155	3.68	1.491	3.83e-62
GPR160	ENSG00000173890.16	39.58	13.44	1.491	1.91e-37
IGHV3-23	ENSG00000211949.3	69.18	23.97	1.491	4.52e-10
MMP14	ENSG00000157227.12	100.398	35.08	1.491	3.29e-29
APP	ENSG00000142192.20	280.371	99.139	1.49	3.99e-31
MAPK1	ENSG00000100030.14	46.335	15.85	1.49	3.57e-33
CDKN2B	ENSG00000147883.10	7.055	1.87	1.489	5.15e-12
DNAJC15	ENSG00000120675.5	19.04	6.14	1.489	1.46e-46
GLO1	ENSG00000124767.6	77.28	26.891	1.489	1.34e-51
RSAD2	ENSG00000134321.11	5.065	1.16	1.489	6.28e-18
AGPS	ENSG00000018510.12	10.25	3.01	1.488	2.87e-80
OLR1	ENSG00000173391.8	2.9	0.39	1.488	2.95e-43
RP1-122P22.4	ENSG00000268628.2	3.15	0.48	1.488	3.66e-16
TLCD1	ENSG00000160606.10	15.155	4.76	1.488	2.41e-53
TXNDC12	ENSG00000117862.11	48.76	16.74	1.488	2.05e-102
GMCL1	ENSG00000087338.4	12.01	3.64	1.487	3.17e-77
LRRCC1	ENSG00000133739.15	8.98	2.56	1.487	1.38e-58
RAP2B	ENSG00000181467.3	11.635	3.51	1.486	1.16e-47
PDZD11	ENSG00000120509.10	53.439	18.45	1.485	3.14e-77
ABCE1	ENSG00000164163.10	29.86	10.03	1.484	4.74e-66
SREK1IP1	ENSG00000153006.14	17.01	5.44	1.484	1.07e-59
CAPRIN1	ENSG00000135387.19	93.399	32.769	1.483	1.72e-70
CD7	ENSG00000173762.7	11.795	3.58	1.482	9.24e-26
ITGA6	ENSG00000091409.14	63.346	22.031	1.482	6.32e-36
TSN	ENSG00000211460.11	35.88	12.2	1.482	6.94e-68
HAUS2	ENSG00000137814.9	13.045	4.03	1.481	1.47e-66
TMEM229B	ENSG00000198133.8	5.31	1.26	1.481	2.08e-30
TMEM253	ENSG00000232070.8	3.02	0.44	1.481	2.67e-11
TPMT	ENSG00000137364.4	16	5.09	1.481	1.31e-54
UGT8	ENSG00000174607.10	11.2	3.37	1.481	1.8e-25
USP38	ENSG00000170185.9	9.415	2.73	1.481	1.18e-56
PTBP1	ENSG00000011304.16	182.265	64.681	1.48	6.91e-66
OSBPL8	ENSG00000091039.16	14.08	4.41	1.479	1.7e-46
RPS2P46	ENSG00000189343.7	21.609	7.11	1.479	9.59e-61
BARX2	ENSG00000043039.6	4.96	1.14	1.478	8.89e-11
DAPP1	ENSG00000070190.12	3.79	0.72	1.478	9.89e-18
FP236383.5	ENSG00000275783.1	1.785	0	1.478	3.52e-24
MTPN	ENSG00000105887.10	52.855	18.33	1.478	2.15e-42
BRIX1	ENSG00000113460.12	26.69	8.95	1.477	6.78e-65
DYNLRB1	ENSG00000125971.16	281.491	100.481	1.477	1.04e-48
POC1B	ENSG00000139323.13	17.095	5.5	1.477	3.46e-64
MBNL1	ENSG00000152601.17	50.804	17.62	1.476	9.42e-23
PLP2	ENSG00000102007.10	222.597	79.362	1.476	1.62e-31
RARRES3	ENSG00000133321.10	81.125	28.521	1.476	2.93e-18
SSX2IP	ENSG00000117155.16	7.54	2.07	1.476	1.16e-58
C6orf223	ENSG00000181577.15	1.835	0.02	1.475	4.64e-30
CHAF1B	ENSG00000159259.7	3.755	0.71	1.475	5.16e-68
HOXA11	ENSG00000005073.5	1.78	0	1.475	3.96e-33
LEPROTL1	ENSG00000104660.17	39.004	13.39	1.475	4.2e-75
RP11-1149O23.3	ENSG00000246582.2	3.865	0.75	1.475	4.13e-66
CD3E	ENSG00000198851.9	15.45	4.92	1.474	7.86e-27
CERS6	ENSG00000172292.14	19.8	6.49	1.474	1.7e-29
FOXD2-AS1	ENSG00000237424.1	2.64	0.31	1.474	2.71e-66
FOXQ1	ENSG00000164379.5	31.27	10.62	1.474	1.38e-21
ATP1B3	ENSG00000069849.10	95.935	33.92	1.473	7.29e-30
B2M	ENSG00000166710.17	5878.98	2117.28	1.473	3.04e-29
CST7	ENSG00000077984.5	10.435	3.12	1.473	1.85e-23
CFL1	ENSG00000172757.12	1188.11	427.534	1.472	5.08e-52
HUS1	ENSG00000136273.11	13.925	4.38	1.472	2.76e-75
PRIM1	ENSG00000198056.13	8.545	2.44	1.472	4.37e-65
PUS7	ENSG00000091127.13	9.68	2.85	1.472	3.5e-58
ITPK1	ENSG00000100605.16	56.521	19.77	1.47	7.9e-33
BANF1	ENSG00000175334.7	194.536	69.642	1.469	5.74e-56
CSF2RA	ENSG00000198223.14	5.145	1.22	1.469	2.56e-41
GSTCD	ENSG00000138780.14	5.28	1.27	1.468	7.32e-54
MOGAT2	ENSG00000166391.14	2.485	0.26	1.468	2.86e-08
OR7E14P	ENSG00000184669.7	9.98	2.97	1.468	7.65e-35
SHROOM3	ENSG00000138771.14	29.08	9.87	1.468	1.54e-27
ZBTB33	ENSG00000177485.6	9.265	2.71	1.468	2.01e-87
UPF2	ENSG00000151461.19	18.38	6.01	1.467	1.48e-57
BZW1	ENSG00000082153.17	85.315	30.239	1.466	4.18e-41
IL2RA	ENSG00000134460.15	2.785	0.37	1.466	2.49e-41
AGO2	ENSG00000123908.11	13.245	4.16	1.465	6.63e-45
EPT1	ENSG00000138018.17	9.13	2.67	1.465	2.38e-54
PIK3C2B	ENSG00000133056.13	20.06	6.63	1.465	4.36e-49
STK24	ENSG00000102572.14	118.878	42.411	1.465	3.6e-50
SUMO2	ENSG00000188612.11	270.736	97.409	1.465	7.32e-59
FBXL18	ENSG00000155034.18	5.15	1.23	1.464	2.66e-64
WNK1	ENSG00000060237.16	46.38	16.18	1.464	9.65e-28
ALDH1B1	ENSG00000137124.6	22.3	7.45	1.463	1.77e-16
KIF5B	ENSG00000170759.10	55.209	19.39	1.463	1.25e-43
S100A6	ENSG00000197956.9	1335.9	484.112	1.463	1.11e-23
SEZ6L2	ENSG00000174938.14	25.965	8.78	1.463	2.31e-39
ZNF296	ENSG00000170684.8	5.45	1.34	1.463	1.51e-52
MAPK6	ENSG00000069956.11	17.405	5.68	1.462	1.15e-47
PIK3CB	ENSG00000051382.8	21.15	7.04	1.462	6.9e-65
BPNT1	ENSG00000162813.17	21.599	7.21	1.461	6.48e-50
RNF19B	ENSG00000116514.16	20.831	6.93	1.461	1.15e-47
C3	ENSG00000125730.16	279.857	101.089	1.46	5.16e-11
CDC25B	ENSG00000101224.17	43.081	15.02	1.46	6.62e-25
CKAP5	ENSG00000175216.14	39.115	13.58	1.46	2.93e-54
ZNF146	ENSG00000167635.11	37.605	13.03	1.46	4.84e-59
ACTR3	ENSG00000115091.11	116.013	41.55	1.459	9.65e-49
MANEA	ENSG00000172469.14	7.745	2.18	1.459	8.27e-56
PGM2L1	ENSG00000165434.7	4.03	0.83	1.459	8.45e-76
RBM38	ENSG00000132819.16	32.355	11.13	1.459	1.62e-19
CASP1	ENSG00000137752.22	25.509	8.65	1.458	1.09e-20
MTSS1L	ENSG00000132613.14	29.339	10.04	1.458	6.02e-09
VKORC1L1	ENSG00000196715.5	17.16	5.61	1.458	1.92e-68
HIST1H2BH	ENSG00000275713.1	2.295	0.2	1.457	1.36e-26
BROX	ENSG00000162819.11	25.69	8.73	1.456	2.25e-70
CACYBP	ENSG00000116161.17	73.241	26.06	1.456	3.87e-47
HIST1H1E	ENSG00000168298.5	2.95	0.44	1.456	5e-31
MBNL2	ENSG00000139793.18	31.645	10.9	1.456	7.3e-32
UBALD2	ENSG00000185262.8	96.499	34.53	1.456	2.82e-40
APOBEC3C	ENSG00000244509.3	22.529	7.58	1.455	2.35e-26
HLA-C	ENSG00000204525.14	729.012	265.192	1.455	4.6e-33
NFKBIE	ENSG00000146232.14	13.535	4.3	1.455	3.44e-63
SPINT1	ENSG00000166145.14	134.214	48.331	1.455	3.23e-30
DTYMK	ENSG00000168393.12	26.881	9.18	1.453	1.09e-55
ECE2	ENSG00000145194.17	8.69	2.54	1.453	3.63e-63
ENTPD2	ENSG00000054179.11	10.8	3.31	1.453	3.17e-19
FAM91A1	ENSG00000176853.15	22.63	7.63	1.453	9.02e-57
OLFM2	ENSG00000105088.8	5.6	1.41	1.453	1.95e-33
PTDSS1	ENSG00000156471.12	63.467	22.54	1.453	3.14e-56
SORD	ENSG00000140263.13	28.545	9.79	1.453	1.25e-31
XKR9	ENSG00000221947.7	2.64	0.33	1.453	8.65e-25
FAM72A	ENSG00000196550.10	3.515	0.65	1.452	1.23e-69
PNPO	ENSG00000108439.9	18.42	6.1	1.452	5.31e-59
YDJC	ENSG00000161179.13	28.964	9.95	1.452	6.19e-62
MOGAT3	ENSG00000106384.10	1.735	0	1.451	1.62e-22
SH2B3	ENSG00000111252.10	11.825	3.69	1.451	4.88e-54
SPPL3	ENSG00000157837.15	41.08	14.39	1.451	1.91e-42
NTM	ENSG00000182667.14	4.19	0.9	1.45	2.39e-17
NUDT4	ENSG00000173598.13	43.575	15.31	1.45	3.27e-36
SECTM1	ENSG00000141574.7	29.104	10.02	1.45	1.03e-14
MIA	ENSG00000261857.6	8.859	2.61	1.449	1e-09
SLC35F6	ENSG00000213699.8	22.635	7.66	1.449	3.5e-64
ATF2	ENSG00000115966.16	20.805	6.99	1.448	1.21e-48
HCK	ENSG00000101336.12	8.605	2.52	1.448	3.17e-27
KDSR	ENSG00000119537.15	30.43	10.52	1.448	1.49e-39
DYRK2	ENSG00000127334.10	13.745	4.41	1.447	1.85e-50
TNFRSF21	ENSG00000146072.6	57.035	20.281	1.447	3.42e-30
ARPC5	ENSG00000162704.15	130.494	47.251	1.446	1.06e-69
CEP41	ENSG00000106477.18	7.285	2.04	1.446	4.56e-49
HES1	ENSG00000114315.3	61.941	22.099	1.446	3.55e-51
PLCB3	ENSG00000149782.11	27.31	9.39	1.446	8.56e-30
POLR2K	ENSG00000147669.10	78.536	28.191	1.446	1.08e-65
TFG	ENSG00000114354.12	113.554	41.04	1.446	1.15e-63
VOPP1	ENSG00000154978.12	45.121	15.93	1.446	2.93e-48
WDHD1	ENSG00000198554.11	3.905	0.8	1.446	4.47e-39
ZFHX3	ENSG00000140836.14	6.275	1.67	1.446	7.09e-36
SDC3	ENSG00000162512.15	26.739	9.19	1.445	5.16e-16
ATP2A2	ENSG00000174437.16	115.515	41.821	1.444	2.97e-57
HNF1A	ENSG00000135100.17	10.89	3.37	1.444	8.03e-42
HSD17B11	ENSG00000198189.10	51.819	18.41	1.444	1.46e-28
TGIF1	ENSG00000177426.20	72.173	25.899	1.444	8.66e-53
ENTPD7	ENSG00000198018.6	5.905	1.54	1.443	2.68e-50
MPZL1	ENSG00000197965.11	89.164	32.159	1.443	3.23e-52
TIMELESS	ENSG00000111602.11	11.32	3.53	1.443	6.92e-51
UBE2K	ENSG00000078140.13	60.045	21.45	1.443	1.04e-55
DCAF12	ENSG00000198876.12	22.25	7.56	1.442	5.54e-67
KPNA1	ENSG00000114030.12	27.826	9.61	1.442	1.86e-47
RPL38	ENSG00000172809.12	1901.47	699.072	1.442	6.36e-38
UBE2D1	ENSG00000072401.14	15.3	5	1.442	5.06e-66
DIP2B	ENSG00000066084.12	10.35	3.18	1.441	5.99e-63
NUP37	ENSG00000075188.8	21.725	7.37	1.441	1.53e-73
APEX2	ENSG00000169188.4	16.12	5.31	1.44	2.88e-76
ATP6AP2	ENSG00000182220.13	75.284	27.11	1.44	1.63e-45
AUNIP	ENSG00000127423.10	2.555	0.31	1.44	5.17e-71
DCAF7	ENSG00000136485.14	35.084	12.3	1.44	3.19e-74
PIM2	ENSG00000102096.9	19.245	6.46	1.44	1.05e-16
SLC16A3	ENSG00000141526.14	41.54	14.69	1.439	6.3e-32
GPR137B	ENSG00000077585.13	14.575	4.75	1.438	2.23e-55
HEG1	ENSG00000173706.12	14.765	4.82	1.438	7.81e-23
LIN9	ENSG00000183814.15	4.635	1.08	1.438	2.84e-79
PDGFRB	ENSG00000113721.13	36.043	12.67	1.438	9.46e-24
PPAT	ENSG00000128059.8	6.29	1.69	1.438	1.84e-73
RNF24	ENSG00000101236.16	10.08	3.09	1.438	7.65e-43
TTF2	ENSG00000116830.11	12.25	3.89	1.438	1.18e-48
CLSTN1	ENSG00000171603.16	70.8	25.509	1.437	1.11e-42
DTX2	ENSG00000091073.19	35.589	12.51	1.437	2.28e-38
MRPL13	ENSG00000172172.7	46.636	16.59	1.437	1.41e-67
SLC35C1	ENSG00000181830.8	21.711	7.39	1.437	7.41e-38
VPS53	ENSG00000141252.19	19.11	6.43	1.437	4.73e-54
ABO	ENSG00000175164.13	7.415	2.11	1.436	9.82e-12
DSP	ENSG00000096696.13	52.603	18.81	1.436	1.26e-27
PKM	ENSG00000067225.17	496.878	182.999	1.436	1.31e-48
AIMP2	ENSG00000106305.9	28.605	9.95	1.435	3e-64
KCNK1	ENSG00000135750.14	23.435	8.04	1.435	5.13e-23
PCGF5	ENSG00000180628.14	40.055	14.18	1.435	4.72e-74
XRCC2	ENSG00000196584.2	2.245	0.2	1.435	6.76e-76
ATP13A2	ENSG00000159363.17	39.115	13.85	1.434	6.45e-63
B3GALT5	ENSG00000183778.17	2.405	0.26	1.434	1.06e-14
C11orf80	ENSG00000173715.15	11.485	3.62	1.434	1.45e-38
GPD1	ENSG00000167588.12	4.35	0.98	1.434	2.38e-09
MMP3	ENSG00000149968.11	4.079	0.88	1.434	1.06e-08
RSL1D1	ENSG00000171490.12	114.646	41.81	1.434	6.93e-62
STK4	ENSG00000101109.11	15.135	4.97	1.434	6.96e-79
FRS2	ENSG00000166225.8	10.365	3.21	1.433	2.46e-43
CRABP2	ENSG00000143320.8	7.525	2.16	1.432	5.67e-13
EFNB1	ENSG00000090776.5	26.145	9.06	1.432	1.16e-36
LCK	ENSG00000182866.16	7.77	2.25	1.432	9.01e-28
AMMECR1	ENSG00000101935.9	5.905	1.56	1.431	7.38e-72
BBX	ENSG00000114439.18	13.83	4.5	1.431	6.97e-38
CLPB	ENSG00000162129.12	12.645	4.06	1.431	7.61e-72
KIAA1715	ENSG00000144320.13	8.735	2.61	1.431	2.42e-58
RFK	ENSG00000135002.11	25.965	9	1.431	4.06e-50
SEH1L	ENSG00000085415.15	20.549	6.99	1.431	7.07e-62
TFAP4	ENSG00000090447.11	11.755	3.73	1.431	2.33e-75
ZDHHC5	ENSG00000156599.10	45.446	16.22	1.431	1.3e-62
NR5A2	ENSG00000116833.13	2.745	0.39	1.43	2.62e-32
PLEK	ENSG00000115956.9	7.97	2.33	1.43	8.42e-23
PLEKHA1	ENSG00000107679.14	25.6	8.87	1.43	9.27e-40
SLC22A18AS	ENSG00000254827.5	3.07	0.51	1.43	2.49e-27
SOWAHC	ENSG00000198142.4	8.455	2.51	1.43	4.18e-31
CHAF1A	ENSG00000167670.15	10.69	3.34	1.429	3.12e-77
FANCD2	ENSG00000144554.10	7.51	2.16	1.429	7.7e-43
ORAI1	ENSG00000276045.1	30.149	10.57	1.429	4.04e-67
TOP1	ENSG00000198900.5	51.085	18.34	1.429	1.83e-71
CIB2	ENSG00000136425.12	7.29	2.08	1.428	6.52e-10
FOXD1	ENSG00000251493.3	1.96	0.1	1.428	2.38e-22
SGPL1	ENSG00000166224.16	18.56	6.27	1.428	1.2e-64
TMEM206	ENSG00000065600.12	5.16	1.29	1.428	1.55e-76
FAM208B	ENSG00000108021.19	23.34	8.05	1.427	7.39e-75
MUC12	ENSG00000205277.9	3.545	0.69	1.427	1.83e-25
SIRPG	ENSG00000089012.14	2.845	0.43	1.427	3.76e-36
ACTB	ENSG00000075624.13	4546.37	1690.81	1.426	1.02e-22
AREG	ENSG00000109321.10	17.06	5.72	1.426	7.86e-08
RAI14	ENSG00000039560.13	17.105	5.74	1.426	8.59e-37
SPDL1	ENSG00000040275.16	9.4	2.87	1.426	1.52e-76
XXYLT1	ENSG00000173950.15	8.7	2.61	1.426	1.48e-50
CSTF2	ENSG00000101811.13	11.86	3.79	1.425	7.09e-68
ITPRIPL2	ENSG00000205730.6	13.795	4.51	1.425	8.57e-41
SLC43A3	ENSG00000134802.17	28.665	10.05	1.425	8.51e-18
VAV2	ENSG00000160293.16	15.385	5.1	1.425	6.43e-61
HIST3H2A	ENSG00000181218.5	9.79	3.02	1.424	2.08e-21
KPNA4	ENSG00000186432.8	17.86	6.03	1.424	3.89e-44
TNFRSF11B	ENSG00000164761.8	2.515	0.31	1.424	1.46e-30
DCLRE1C	ENSG00000152457.17	8.65	2.6	1.423	3.43e-71
IRF1	ENSG00000125347.13	61.3	22.23	1.423	6.9e-28
LRP5	ENSG00000162337.11	56.228	20.34	1.423	2.96e-46
MFSD2A	ENSG00000168389.17	5.89	1.57	1.423	1.06e-18
PON2	ENSG00000105854.12	53.006	19.14	1.423	2.83e-25
USP14	ENSG00000101557.14	30.685	10.82	1.423	2.4e-56
C1GALT1C1	ENSG00000171155.7	25.884	9.03	1.422	2.89e-79
CCL3L3	ENSG00000276085.1	2.67	0.37	1.422	1.35e-33
ERAP1	ENSG00000164307.12	27.734	9.72	1.422	3.55e-42
ARPP19	ENSG00000128989.10	43.31	15.55	1.421	2.09e-42
HES4	ENSG00000188290.10	17.195	5.8	1.42	4.58e-26
LAMA3	ENSG00000053747.15	27.01	9.47	1.42	3.15e-14
NLN	ENSG00000123213.22	8.02	2.37	1.42	5.84e-59
RAD21	ENSG00000164754.12	74.731	27.31	1.42	2.65e-40
BIVM-ERCC5	ENSG00000270181.1	2.69	0.38	1.419	4.66e-30
GORASP2	ENSG00000115806.12	85.9	31.499	1.419	1.45e-62
RUVBL2	ENSG00000183207.12	75.269	27.521	1.419	9.34e-65
SMIM15	ENSG00000188725.7	35.926	12.81	1.419	2.05e-60
CCR1	ENSG00000163823.3	3.89	0.83	1.418	5.77e-36
DPYSL2	ENSG00000092964.16	24.899	8.69	1.418	1.05e-21
FAM72C	ENSG00000263513.5	1.94	0.1	1.418	2.65e-54
PATL1	ENSG00000166889.13	29.4	10.38	1.418	9.71e-78
CKMT1A	ENSG00000223572.9	35.049	12.5	1.417	1.44e-19
IL18BP	ENSG00000137496.17	16.52	5.56	1.417	7.92e-33
TECR	ENSG00000099797.11	172.003	63.791	1.417	5.22e-46
GJB1	ENSG00000169562.9	23.555	8.2	1.416	6.57e-25
KRT23	ENSG00000108244.16	2.015	0.13	1.416	3.87e-18
EXOC5	ENSG00000070367.15	16.765	5.66	1.415	1.33e-26
RAE1	ENSG00000101146.12	29.845	10.57	1.415	1e-61
TRUB1	ENSG00000165832.5	10.01	3.13	1.415	2.64e-84
ZC3HAV1L	ENSG00000146858.7	4.04	0.89	1.415	1.66e-52
HMGXB4	ENSG00000100281.13	13.26	4.35	1.414	1.01e-78
POU2F2	ENSG00000028277.20	4.915	1.22	1.414	3.58e-30
SPIB	ENSG00000269404.6	2.33	0.25	1.414	6.68e-19
DERL1	ENSG00000136986.9	45.795	16.57	1.413	1.61e-53
IGHV4-4	ENSG00000276775.1	4.91	1.22	1.413	3.81e-05
RALBP1	ENSG00000017797.11	35.525	12.72	1.413	2.85e-58
SUB1	ENSG00000113387.11	225.369	84.027	1.413	3.43e-60
ZNF574	ENSG00000105732.11	14.895	4.97	1.413	9.27e-64
NEDD1	ENSG00000139350.11	9.325	2.88	1.412	9.9e-56
C9orf41	ENSG00000156017.12	8.145	2.44	1.411	2.38e-43
CALU	ENSG00000128595.16	66.68	24.45	1.411	2.15e-30
CTTNBP2NL	ENSG00000143079.14	10.275	3.24	1.411	6.61e-46
IKZF3	ENSG00000161405.16	3.495	0.69	1.411	1.76e-28
MYO1B	ENSG00000128641.17	19.105	6.56	1.411	2.97e-49
SCIMP	ENSG00000161929.14	3.335	0.63	1.411	2.45e-35
SLCO3A1	ENSG00000176463.13	12.48	4.07	1.411	5.97e-21
ELOVL7	ENSG00000164181.13	6.36	1.77	1.41	3.9e-37
HSPD1	ENSG00000144381.16	214.591	80.12	1.41	3.72e-37
MRPL17	ENSG00000158042.8	50.67	18.45	1.41	7.72e-80
SYNCRIP	ENSG00000135316.17	50.646	18.439	1.41	3.7e-53
THOC3	ENSG00000051596.9	29.8	10.59	1.41	3.91e-52
TRAF3	ENSG00000131323.14	9.255	2.86	1.41	1.41e-65
TSPAN8	ENSG00000127324.8	389.829	146.067	1.41	9.53e-22
ACTG1	ENSG00000184009.9	3068.25	1155.18	1.409	3.66e-41
AP2B1	ENSG00000006125.16	75.763	27.899	1.409	7.25e-44
CD3EAP	ENSG00000117877.10	4.895	1.22	1.409	2.47e-56
GNAI2	ENSG00000114353.16	168.498	62.821	1.409	1.51e-33
RP5-857K21.6	ENSG00000237973.1	170.053	63.429	1.409	4.62e-09
UBQLN2	ENSG00000188021.8	19.55	6.74	1.409	1.09e-46
GLIS3	ENSG00000107249.21	4.44	1.05	1.408	1.86e-22
NID2	ENSG00000087303.16	11.655	3.77	1.408	7.85e-10
TOX3	ENSG00000103460.16	17.1	5.82	1.408	1.24e-22
POLR2D	ENSG00000144231.10	17.065	5.81	1.407	1.03e-62
RP11-44F14.2	ENSG00000261804.1	2.845	0.45	1.407	4.86e-31
GNPDA1	ENSG00000113552.15	24.655	8.68	1.406	3.03e-53
HOXB6	ENSG00000108511.9	7.77	2.31	1.406	5.86e-10
LINC01133	ENSG00000224259.5	22.35	7.81	1.406	5.92e-07
MAPK13	ENSG00000156711.16	42.299	15.34	1.406	1.03e-37
RMI1	ENSG00000178966.15	6.74	1.92	1.406	2.96e-69
SEC23A	ENSG00000100934.14	24.92	8.78	1.406	8.39e-20
SMC3	ENSG00000108055.9	24.195	8.51	1.406	2.49e-57
TSPAN13	ENSG00000106537.7	63.245	23.25	1.406	1.29e-40
CES2	ENSG00000172831.11	41.889	15.2	1.405	1.74e-12
CREB3L1	ENSG00000157613.10	102.653	38.149	1.405	1.97e-25
ITGAL	ENSG00000005844.17	8.24	2.49	1.405	8.13e-27
RBBP8	ENSG00000101773.16	17.305	5.91	1.405	3.37e-52
H2AFV	ENSG00000105968.18	147.512	55.161	1.403	1.08e-73
IGLV6-57	ENSG00000211640.3	13.359	4.43	1.403	3.1e-06
RNASE6	ENSG00000169413.2	14.47	4.85	1.403	3.21e-30
TNFSF15	ENSG00000181634.7	3.125	0.56	1.403	9.19e-50
ZBTB38	ENSG00000177311.10	25.36	8.97	1.403	1.77e-28
C1QA	ENSG00000173372.16	96.535	35.911	1.402	6.73e-19
HNRNPAB	ENSG00000197451.10	159.929	59.891	1.402	8.79e-72
RNF38	ENSG00000137075.17	18.445	6.36	1.402	4.94e-27
SNHG16	ENSG00000163597.14	65.956	24.33	1.402	9.86e-59
ZFP36L2	ENSG00000152518.6	170.638	63.968	1.402	6.03e-41
BIK	ENSG00000100290.2	17.7	6.08	1.401	1.67e-39
CALCRL	ENSG00000064989.12	9.105	2.83	1.4	8.07e-30
IFIT2	ENSG00000119922.8	4.62	1.13	1.4	1.17e-30
MCM8	ENSG00000125885.13	6.415	1.81	1.4	2.18e-52
UBE2W	ENSG00000104343.19	12.065	3.95	1.4	2.11e-64
ARL5B	ENSG00000165997.4	9.205	2.87	1.399	1.27e-46
CXCR5	ENSG00000160683.4	6.175	1.72	1.399	7.19e-38
FNDC3B	ENSG00000075420.12	26.06	9.26	1.399	8.27e-54
KNTC1	ENSG00000184445.11	15.555	5.28	1.398	3.77e-45
LRRC61	ENSG00000127399.14	15.025	5.08	1.398	9.54e-63
ZNF714	ENSG00000160352.15	4.325	1.02	1.398	7.5e-44
CCNK	ENSG00000090061.17	41.296	15.06	1.397	1.3e-74
HIST1H4J	ENSG00000197238.4	6.85	1.98	1.397	4.82e-55
PPM1N	ENSG00000213889.10	3.74	0.8	1.397	4.96e-45
REL	ENSG00000162924.13	4.98	1.27	1.397	7.21e-58
ANGPT2	ENSG00000091879.13	3.58	0.74	1.396	5.22e-37
IL7	ENSG00000104432.12	3.42	0.68	1.396	1.81e-38
RAB10	ENSG00000084733.10	77.109	28.689	1.396	1.82e-45
RCN3	ENSG00000142552.7	27.74	9.92	1.396	5.99e-25
TGFB1	ENSG00000105329.9	40.165	14.64	1.396	4.71e-33
FBXO28	ENSG00000143756.11	13.705	4.59	1.395	1.51e-61
FOXJ1	ENSG00000129654.7	1.945	0.12	1.395	3.05e-23
KLHL11	ENSG00000178502.5	3.34	0.65	1.395	2.64e-45
TCF19	ENSG00000137310.11	9.415	2.96	1.395	2.57e-44
ATIC	ENSG00000138363.14	79.475	29.619	1.394	1.54e-60
LRRC16A	ENSG00000079691.16	14.685	4.97	1.394	1.21e-55
LRRC20	ENSG00000172731.13	7.91	2.39	1.394	1.03e-26
PRIM2	ENSG00000146143.17	8.095	2.46	1.394	6.18e-91
DDX18	ENSG00000088205.12	36.845	13.42	1.392	2.83e-76
IFNAR2	ENSG00000159110.19	17.995	6.24	1.392	1.73e-60
MLEC	ENSG00000110917.7	81.506	30.431	1.392	2.31e-57
TMEM127	ENSG00000135956.8	48.04	17.701	1.391	1.2e-43
EPS8	ENSG00000151491.12	38.161	13.94	1.39	5.24e-31
IL13RA1	ENSG00000131724.10	44.09	16.2	1.39	1.61e-29
SIRPB1	ENSG00000101307.15	2.8	0.45	1.39	9.01e-29
STK17B	ENSG00000081320.10	10.685	3.46	1.39	1.52e-40
HSPA5	ENSG00000044574.7	194.603	73.679	1.389	6.12e-44
IRAK1	ENSG00000184216.11	58	21.52	1.389	5.47e-54
TCF20	ENSG00000100207.18	16.235	5.58	1.389	7.82e-60
CCDC109B	ENSG00000005059.15	9.775	3.12	1.387	5.19e-42
CTSZ	ENSG00000101160.13	147.15	55.641	1.387	6.73e-37
DUSP10	ENSG00000143507.17	5.67	1.55	1.387	4.3e-34
RP11-295K3.1	ENSG00000250644.2	3.89	0.87	1.387	9.39e-33
ZNF488	ENSG00000265763.3	1.93	0.12	1.387	1.82e-33
DDX6	ENSG00000110367.11	31.82	11.56	1.386	7.87e-41
IGKV3-11	ENSG00000241351.2	235.094	89.331	1.386	1.51e-08
KDELR1	ENSG00000105438.8	213.02	80.873	1.386	1.49e-68
TMEM68	ENSG00000167904.14	14.21	4.82	1.386	2.45e-71
ZNF462	ENSG00000148143.12	3.835	0.85	1.386	1.12e-19
ULBP3	ENSG00000131019.10	2.29	0.26	1.385	6.21e-42
MAML2	ENSG00000184384.13	6.255	1.78	1.384	2.63e-39
CD83	ENSG00000112149.9	5.155	1.36	1.383	7e-47
MYD88	ENSG00000172936.12	41.885	15.44	1.383	2.43e-52
YTHDF3	ENSG00000185728.16	26.73	9.63	1.383	8.61e-50
BRIP1	ENSG00000136492.8	2.18	0.22	1.382	1.56e-37
BUB3	ENSG00000154473.17	77.945	29.28	1.382	2.08e-68
CSNK2A1	ENSG00000101266.16	54.528	20.3	1.382	3.1e-64
IGLV3-1	ENSG00000211673.2	35.69	13.08	1.382	4.9e-07
MDH2	ENSG00000146701.11	224.06	85.372	1.382	2.72e-43
GATC	ENSG00000257218.5	15.57	5.36	1.381	4.92e-71
RPP40	ENSG00000124787.13	7.75	2.36	1.381	2.48e-60
EHD4	ENSG00000103966.9	22.626	8.08	1.38	1.21e-46
KIAA2013	ENSG00000116685.15	55.199	20.589	1.38	1.77e-45
SERPINB1	ENSG00000021355.12	124.133	47.081	1.38	6.73e-25
RASAL2	ENSG00000075391.16	7.95	2.44	1.379	4.86e-39
U1	ENSG00000270722.1	1.6	0	1.379	5.19e-24
MRPL42	ENSG00000198015.12	37.715	13.9	1.378	5.19e-65
PRELID1	ENSG00000169230.9	188.588	71.928	1.378	1.17e-52
SLC16A1	ENSG00000155380.11	29.05	10.56	1.378	7.56e-25
ARHGDIB	ENSG00000111348.8	91.445	34.589	1.377	4.48e-35
IGLC7	ENSG00000211685.3	9.13	2.9	1.377	0.000129
LINC01224	ENSG00000269416.5	1.675	0.03	1.377	1.07e-35
FLVCR1	ENSG00000162769.12	6.89	2.04	1.376	3.8e-44
MID1	ENSG00000101871.14	9.38	3	1.376	8.19e-36
SCLY	ENSG00000132330.16	13.095	4.43	1.376	4.36e-62
WDR76	ENSG00000092470.11	5.8	1.62	1.376	7.95e-53
LTBP2	ENSG00000119681.11	13.345	4.53	1.375	1.62e-23
TMEM167A	ENSG00000174695.9	37.154	13.71	1.375	2.35e-68
BMP2K	ENSG00000138756.17	12.655	4.27	1.374	2.92e-43
SLC30A1	ENSG00000170385.9	10.505	3.44	1.374	2.49e-44
ADK	ENSG00000156110.13	21.125	7.54	1.373	9.39e-52
ATF1	ENSG00000123268.8	21.865	7.83	1.373	1.94e-59
BAMBI	ENSG00000095739.10	5.81	1.63	1.373	6.27e-20
BMPR2	ENSG00000204217.12	12.21	4.1	1.373	1.65e-40
CBX3	ENSG00000122565.18	97.785	37.149	1.373	1.14e-66
HSPH1	ENSG00000120694.19	49.285	18.42	1.373	4.05e-31
PLSCR1	ENSG00000188313.12	66.075	24.899	1.373	3.96e-41
RABIF	ENSG00000183155.4	8.71	2.75	1.373	1.04e-100
SNORA57	ENSG00000206597.1	1.59	0	1.373	1.92e-06
CAND1	ENSG00000111530.12	42.81	15.92	1.372	1.62e-38
CGREF1	ENSG00000138028.14	7.695	2.36	1.372	1.87e-22
MRPL47	ENSG00000136522.13	44.435	16.56	1.372	8.81e-71
TMEM201	ENSG00000188807.12	9.535	3.07	1.372	1.85e-59
DBNDD1	ENSG00000003249.13	12.94	4.39	1.371	5.2e-24
PLEKHG1	ENSG00000120278.14	5.52	1.52	1.371	4.85e-53
CAPZA1	ENSG00000116489.12	74.163	28.08	1.37	1.34e-53
HDGF	ENSG00000143321.18	201.746	77.439	1.37	8e-58
ITGA4	ENSG00000115232.13	4.815	1.25	1.37	8.38e-29
NUP62	ENSG00000213024.10	36.7	13.6	1.369	9.47e-70
RAB43	ENSG00000172780.16	12.535	4.24	1.369	8.93e-39
ZNF562	ENSG00000171466.9	9.515	3.07	1.369	1.9e-51
ASXL2	ENSG00000143970.16	8.01	2.49	1.368	1.53e-54
LASP1	ENSG00000002834.17	112.352	42.929	1.368	5.24e-50
PLXNC1	ENSG00000136040.8	4.37	1.08	1.368	1.38e-38
HMGA2	ENSG00000149948.13	2.275	0.27	1.367	1.99e-29
IQGAP1	ENSG00000140575.12	100.649	38.401	1.367	1.05e-42
PADI2	ENSG00000117115.12	3.1	0.59	1.367	5e-25
PSMD1	ENSG00000173692.12	63.859	24.15	1.367	1.66e-66
TPGS2	ENSG00000134779.14	53.955	20.31	1.367	1e-46
MCTP2	ENSG00000140563.14	6.58	1.94	1.366	8.99e-33
PYGB	ENSG00000100994.11	77.899	29.601	1.366	5.23e-19
RPS6KA3	ENSG00000177189.12	17.785	6.29	1.366	6.96e-45
ADO	ENSG00000181915.4	10.955	3.64	1.365	3.88e-73
ALDH18A1	ENSG00000059573.8	45.741	17.14	1.365	5.58e-57
AP5M1	ENSG00000053770.11	18.575	6.6	1.365	1.35e-60
LRP11	ENSG00000120256.9	22.38	8.08	1.365	1.12e-54
PDF	ENSG00000258429.1	9.895	3.23	1.365	1.52e-58
PPP1R12A	ENSG00000058272.15	40.864	15.25	1.365	2.52e-16
SUGT1	ENSG00000165416.14	49.396	18.57	1.365	5.54e-64
SUMO2P1	ENSG00000235238.1	3.92	0.91	1.365	1.77e-38
ACBD5	ENSG00000107897.18	17.115	6.04	1.364	3.75e-52
PDP1	ENSG00000164951.15	12.69	4.32	1.364	9.44e-50
SPHK1	ENSG00000176170.13	8.805	2.81	1.364	6.56e-19
TCF12	ENSG00000140262.17	34.321	12.72	1.364	1.06e-33
VEZT	ENSG00000028203.17	28.041	10.28	1.364	5.19e-39
WARS	ENSG00000140105.17	106.783	40.861	1.364	1.74e-33
GPATCH4	ENSG00000160818.16	32.751	12.12	1.363	3.61e-66
USP18	ENSG00000184979.9	7.59	2.34	1.363	7.11e-35
YWHAG	ENSG00000170027.6	52.691	19.87	1.363	2.52e-41
CALM3	ENSG00000160014.16	252.475	97.619	1.362	6.84e-38
TMEM241	ENSG00000134490.13	4.885	1.29	1.362	2.24e-61
BAZ1B	ENSG00000009954.10	26.534	9.72	1.361	3.19e-59
CAPN5	ENSG00000149260.14	49.731	18.75	1.361	3.84e-14
NUDT8	ENSG00000167799.9	16	5.62	1.361	4.44e-30
C1orf112	ENSG00000000460.16	5.265	1.44	1.36	6.02e-70
EFCAB11	ENSG00000140025.15	7.34	2.25	1.36	3.38e-68
POLR3G	ENSG00000113356.10	2.85	0.5	1.36	1.31e-46
CTC-250I14.3	ENSG00000267512.1	1.565	0	1.359	1.78e-18
TRBV20-1	ENSG00000211747.3	2.54	0.38	1.359	8.44e-27
RNF138	ENSG00000134758.13	15.74	5.53	1.358	2.28e-58
SPCS2	ENSG00000118363.11	208.008	80.52	1.358	2.33e-61
UBA6	ENSG00000033178.12	14.56	5.07	1.358	3.8e-35
USP6NL	ENSG00000148429.14	10.1	3.33	1.358	4.43e-55
DTX4	ENSG00000110042.7	17.06	6.05	1.357	3.87e-41
EVA1A	ENSG00000115363.13	2.535	0.38	1.357	2.82e-37
HMGB2	ENSG00000164104.11	102.817	39.53	1.357	3.76e-40
PARP1	ENSG00000143799.12	57.565	21.869	1.357	2.16e-62
SLC35A2	ENSG00000102100.14	28.964	10.7	1.357	1.12e-62
TM9SF2	ENSG00000125304.8	92.369	35.439	1.357	5.09e-57
AC012363.4	ENSG00000224789.1	1.56	0	1.356	2.87e-47
GPR153	ENSG00000158292.6	5.705	1.62	1.356	5.44e-19
NUP210	ENSG00000132182.11	9.185	2.98	1.356	3.02e-20
RIN2	ENSG00000132669.12	18.665	6.68	1.356	1.73e-43
HMOX1	ENSG00000100292.16	18.77	6.73	1.355	3.23e-16
HOXB5	ENSG00000120075.5	4.27	1.06	1.355	9.09e-10
IGHV4-59	ENSG00000224373.3	36.466	13.66	1.354	2.6e-09
MRPS35	ENSG00000061794.12	52.65	19.99	1.354	2.35e-52
ADORA2B	ENSG00000170425.3	2.805	0.49	1.353	6.97e-23
ATP5J2	ENSG00000241468.7	583.463	227.843	1.353	6.11e-49
GPD2	ENSG00000115159.15	13.69	4.75	1.353	1.07e-34
RIN3	ENSG00000100599.15	13.28	4.59	1.353	1.43e-18
FABP6	ENSG00000170231.15	2.345	0.31	1.352	1.7e-28
RTKN	ENSG00000114993.15	33.64	12.57	1.352	2.4e-45
SRP72	ENSG00000174780.15	57.501	21.919	1.352	5.47e-67
LIMD2	ENSG00000136490.8	18.545	6.66	1.351	2.19e-30
MED1	ENSG00000125686.11	14.685	5.15	1.351	1.02e-46
ZMAT3	ENSG00000172667.10	6.475	1.93	1.351	5.55e-41
BATF2	ENSG00000168062.9	8.685	2.8	1.35	1.13e-32
IGLV1-44	ENSG00000211651.3	56.506	21.561	1.35	4.12e-06
MRPL30	ENSG00000185414.19	21.885	7.98	1.35	5.89e-86
TIPRL	ENSG00000143155.12	19.7	7.12	1.35	6.12e-68
ABTB2	ENSG00000166016.5	4.91	1.32	1.349	9.57e-27
BAK1	ENSG00000030110.12	28.231	10.48	1.348	5.61e-42
EFR3A	ENSG00000132294.13	23.57	8.65	1.348	4.68e-34
RNF6	ENSG00000127870.16	20.72	7.53	1.348	2.75e-60
SYNJ2	ENSG00000078269.13	10.785	3.63	1.348	8.17e-50
TGIF2	ENSG00000118707.9	12.01	4.11	1.348	2.43e-49
DTD2	ENSG00000129480.12	9.355	3.07	1.347	3.72e-62
FSTL1	ENSG00000163430.9	56.09	21.44	1.347	4.91e-09
ARF3	ENSG00000134287.9	80.775	31.161	1.346	1.36e-45
CDC7	ENSG00000097046.12	3.755	0.87	1.346	2.17e-55
PSMD14	ENSG00000115233.11	34.06	12.79	1.346	1.62e-73
AGO1	ENSG00000092847.10	9.29	3.05	1.345	6.95e-45
ARHGEF34P	ENSG00000204959.4	6.14	1.81	1.345	7.25e-25
CCDC167	ENSG00000198937.8	25.665	9.5	1.345	6.22e-46
MYC	ENSG00000136997.14	63.661	24.46	1.345	4.61e-13
RABGAP1L	ENSG00000152061.21	20.006	7.27	1.345	1.27e-46
CCNE2	ENSG00000175305.16	4.18	1.04	1.344	1.17e-49
DSN1	ENSG00000149636.15	11.59	3.96	1.344	1.15e-59
RP11-350J20.12	ENSG00000273132.1	2.275	0.29	1.344	3.76e-17
CDK6	ENSG00000105810.9	10.365	3.48	1.343	3.12e-38
NCLN	ENSG00000125912.10	52.025	19.9	1.343	3.87e-58
NOL9	ENSG00000162408.10	11.305	3.85	1.343	2.47e-55
SRGAP1	ENSG00000196935.8	5.14	1.42	1.343	1.52e-52
TMEM154	ENSG00000170006.11	2.45	0.36	1.343	2.1e-17
CBLL1	ENSG00000105879.11	14.945	5.29	1.342	2.34e-45
CLTC	ENSG00000141367.11	132.132	51.51	1.342	3.06e-54
[truncated: 2,638 more rows]

## Sheet: Table S9
Table S9 CircRNAs interacting with IGF2BP3 in SGC7901 cells (Top 20)
Gene symbol	Read number
circELK4	32
circARID1A	13
circFNDC3B	10
circNFATC3	8
circNIPBL	7
circFOXK2	6
circCHD7	4
circCIT	4
circSPECC1	4
circZBTB46	3
circRREB1	3
circSLC45A4	3
circRNF13	3
circGPR133	3
circMNT	3
circSEPTIN9	3
circGLIS3	3
circUBAP2	3
circCD55	3
circMAPK9	3

## Sheet: Table S10
Table S10 Characteristics of GC patients for TMA
Characterastics	GC tissues (n=94)
Gender
Male	39
Female	55
Age
<60	35
≥60	59
Pathologic grade
I-II	21
II-III	18
III-IV	55
Lymphatic invasion
No	64
Yes	30
Lymph node metastasis
No	23
Yes	71
T stage
T1	3
T2	11
T3	56
T4	24
N stage
N0	23
N1	14
N2	18
N3	39
M stage
M0	90
M1	4
AJCC stage
I	8
II	30
III	52
IV	4

[truncated: 2 more sheets: Table S11, Table S12]
